# Supplementary material for: TF-EPI: an interpretable enhancer-promoter interaction detection method based on Transformer
Source: Front Genet. 2024 Aug 9;15:1444459. doi: 10.3389/fgene.2024.1444459 (PMC11341371; doi:10.3389/fgene.2024.1444459)
Supplement: Supplementary file 1 [file DataSheet3.XLSX]

## Sheet: GM12878
Enhancer	Promoter
AAAACT	ATGCAG
AAAGTA	ATGCAG
AAATCT	ATGCAG
AAATGA	ATGCAG
AAATGT	ATGCAG
AACAGA	ATGCAG
AACATG	ATGCAG
AAGACA	ATGCAG
AATGAA	ATGCAG
AATGTT	ATGCAG
ACAAAT	ATGCAG
ACATAT	ATGCAG
AGAGAC	ATGCAG
AGGCCT	ATGCAG
AGTAAA	ATGCAG
AGTCTC	ATGCAG
AGTTTC	ATGCAG
ATATAA	ATGCAG
ATCTCA	ATGCAG
ATGAAT	ATGCAG
ATGCAG	AAGCCC
ATGCAG	ACCACC
ATGCAG	ACCCGC
ATGCAG	ACCCGG
ATGCAG	AGAAAC
ATGCAG	AGCCCG
ATGCAG	AGCGCC
ATGCAG	AGCGGC
ATGCAG	AGCTGT
ATGCAG	CACTGG
ATGCAG	CCAGCG
ATGCAG	CCCAAC
ATGCAG	CCCACT
ATGCAG	CCCCCC
ATGCAG	CCCGAC
ATGCAG	CCCTCG
ATGCAG	CCCTGA
ATGCAG	CCGCCA
ATGCAG	CCGGAG
ATGCAG	CCTCCG
ATGCAG	CCTCTC
ATGCAG	CCTGCG
ATGCAG	CGAGGA
ATGCAG	CGAGGG
ATGCAG	CGCCAC
ATGCAG	CGCCAG
ATGCAG	CGCCCT
ATGCAG	CGCCGG
ATGCAG	CGCTGC
ATGCAG	CGTCCC
ATGCAG	CTCCAC
ATGCAG	CTCGCG
ATGCAG	CTCTCC
ATGCAG	CTGCCG
ATGCAG	GAAGGC
ATGCAG	GAGCGC
ATGCAG	GAGCTG
ATGCAG	GAGGGT
ATGCAG	GCAGCC
ATGCAG	GCCGCT
ATGCAG	GCCGGC
ATGCAG	GCCTCT
ATGCAG	GCGAGC
ATGCAG	GCGCAG
ATGCAG	GCGCCA
ATGCAG	GCGCTC
ATGCAG	GCTCAG
ATGCAG	GCTCGC
ATGCAG	GCTCGG
ATGCAG	GCTTTC
ATGCAG	GGAAAT
ATGCAG	GGAGCT
ATGCAG	GGGACG
ATGCAG	GGGGAC
ATGCAG	GGGGTG
ATGCAG	GTGCCC
ATGCAG	TATTTA
ATGCAG	TCCCGC
ATGCAG	TCCTCT
ATGCAG	TGCAAA
ATGCAG	TGCCCG
ATGCAG	TGCCCT
ATGCAG	TGCCGC
ATGCAG	TGCGGC
ATGCAG	TGGCCG
ATGCAG	TGGCGC
ATGTTT	ATGCAG
ATTCAA	ATGCAG
ATTCTC	ATGCAG
ATTCTT	ATGCAG
ATTTAA	ATGCAG
ATTTCA	ATGCAG
ATTTTG	ATGCAG
CAAAAT	ATGCAG
CAAAGA	ATGCAG
CACATT	ATGCAG
CATGTT	ATGCAG
CATTCT	ATGCAG
CATTTC	ATGCAG
CCACCT	ATGCAG
CCAGGT	ATGCAG
CCCTCA	ATGCAG
CCCTTT	ATGCAG
CCTTCT	ATGCAG
CTCAGT	ATGCAG
CTCCAT	ATGCAG
CTCTCA	ATGCAG
CTCTCT	ATGCAG
CTCTTG	ATGCAG
CTCTTT	ATGCAG
CTTTCA	ATGCAG
CTTTGT	ATGCAG
GAAATA	ATGCAG
GAAGAG	ATGCAG
GAGATT	ATGCAG
GAGTCT	ATGCAG
GATTCT	ATGCAG
GCAAAA	ATGCAG
GCATTT	ATGCAG
GCTGGT	ATGCAG
GGCTCT	ATGCAG
GGTTTT	ATGCAG
GTATGT	ATGCAG
GTGATC	ATGCAG
GTTTTC	ATGCAG
GTTTTG	ATGCAG
GTTTTT	ATGCAG
TAAGAA	ATGCAG
TAATAA	ATGCAG
TATCTT	ATGCAG
TATGTG	ATGCAG
TATTTC	ATGCAG
TATTTG	ATGCAG
TCACCC	ATGCAG
TCCACC	ATGCAG
TCCATT	ATGCAG
TCCTCC	ATGCAG
TCCTTT	ATGCAG
TCTCCA	ATGCAG
TCTCTG	ATGCAG
TCTTGA	ATGCAG
TCTTTA	ATGCAG
TCTTTC	ATGCAG
TGACCT	ATGCAG
TGATCT	ATGCAG
TGCAAA	ATGCAG
TGCTGT	CCGCCC
TGCTGT	CCGCCG
TGCTGT	CGGCGG
TGCTGT	GGGCGG
TGCTGT	TTTTTT
TGCTTC	ATGCAG
TGGGTT	ATGCAG
TGGTTT	ATGCAG
TGTGAA	ATGCAG
TGTGTT	ATGCAG
TGTTGG	ATGCAG
TGTTTA	ATGCAG
TTAAAG	ATGCAG
TTAGAA	ATGCAG
TTATCT	ATGCAG
TTCACT	ATGCAG
TTCTGG	ATGCAG
TTCTTA	ATGCAG
TTGAAG	ATGCAG
TTGAAT	ATGCAG
TTTAAG	ATGCAG
TTTACA	ATGCAG
TTTAGA	ATGCAG
TTTCAA	ATGCAG
TTTGCT	ATGCAG
TTTGGA	ATGCAG
TTTGTT	ATGCAG
TTTTGG	ATGCAG

## Sheet: HeLa-S3
Enhancer	Promoter
AAAAAA	CCCCGC
AAAAAA	TCAAAC
AAAACC	GCGTAT
AAACAC	GCGTAT
AAACCT	GCGTAT
AAAGCA	GCGTAT
AAAGGT	GCGTAT
AAATAG	TACGCG
AAATGA	GCGTAT
AAATGA	TACGCG
AAATTT	GCGTAT
AACAAG	GCGTAT
AACAAG	TACGCG
AACTCC	GCGTAT
AAGAAG	GCGTAT
AAGAAT	GCGTAT
AAGCAA	TACGCG
AAGCAC	GCGTAT
AAGGCA	TACGCG
AATAGA	GCGTAT
AATATA	TACGCG
AATATT	TACGCG
AATGAG	GCGTAT
AATTAC	TACGCG
AATTGA	GCGTAT
AATTTA	TACGCG
AATTTC	GCGTAT
ACAAAG	GCGTAT
ACACAG	GCGTAT
ACAGGT	GCGTAT
ACAGTG	GCGTAT
ACATAA	GCGTAT
ACATCT	GCGTAT
ACATTT	GCGTAT
ACCACA	GCGTAT
ACCACT	TACGCG
ACCCAG	GCGTAT
ACCTGA	TACGCG
ACTCCT	GCGTAT
ACTGGG	GCGTAT
ACTTGA	TACGCG
ACTTGG	TACGCG
ACTTTT	TACGCG
AGAAAT	GCGTAT
AGAAGC	GCGTAT
AGAAGT	GCGTAT
AGACCA	TACGCG
AGACCC	TACGCG
AGACTC	GCGTAT
AGACTT	TACGCG
AGAGCA	GCGTAT
AGAGGA	GCGTAT
AGATAA	GCGTAT
AGATCA	TACGCG
AGATGG	GCGTAT
AGCACA	GCGTAT
AGCAGC	GCGTAT
AGCCAG	GCGTAT
AGCCCA	GCGTAT
AGCCTT	TACGCG
AGCTAG	GCGTAT
AGCTTG	GCGTAT
AGGGAA	GCGTAT
AGGTTC	GCGTAT
AGTAAG	TACGCG
AGTAGC	GCGTAT
AGTCTT	TACGCG
AGTGAT	GCGTAT
AGTGCT	GCGTAT
AGTTTC	GCGTAT
ATAATT	GCGTAT
ATAGAA	GCGTAT
ATATAT	TACGCG
ATATTT	GCGTAT
ATCACT	TACGCG
ATCCAG	GCGTAT
ATCTCT	GCGTAT
ATCTGA	TACGCG
ATCTTT	GCGTAT
ATGCAT	GCGTAT
ATGCCA	GCGTAT
ATGGCA	TACGCG
ATGTTG	GCGTAT
ATGTTT	GCGTAT
ATTATT	GCGTAT
ATTCCA	TACGCG
ATTCTC	GCGTAT
ATTCTT	GCGTAT
ATTGCT	TACGCG
ATTGGT	GCGTAT
ATTTCA	GCGTAT
ATTTGT	TACGCG
ATTTTC	GCGTAT
ATTTTG	GCGTAT
ATTTTG	TACGCG
CAAAAG	GCGTAT
CAAAAT	GCGTAT
CAAACA	GCGTAT
CAAACC	GCGTAT
CAAAGA	GCGTAT
CAAGGC	TACGCG
CACAAA	GCGTAT
CACAGG	GCGTAT
CACAGT	TACGCG
CACCCA	GCGTAT
CACTCA	GCGTAT
CAGAAA	GCGTAT
CAGAGA	GCGTAT
CAGAGT	GCGTAT
CAGATG	GCGTAT
CAGCTC	GCGTAT
CAGCTG	GCGTAT
CAGGCG	GCGTAT
CAGGGT	GCGTAT
CAGTGA	GCGTAT
CATCTC	GCGTAT
CATCTT	GCGTAT
CATCTT	TACGCG
CATGGG	TACGCG
CATGTT	GCGTAT
CATTCT	GCGTAT
CATTTA	GCGTAT
CATTTG	GCGTAT
CATTTT	GCGTAT
CCAAGG	GCGTAT
CCACAC	GCGTAT
CCATCT	GCGTAT
CCATGT	GCGTAT
CCCACA	GCGTAT
CCCTGA	GCGTAT
CCCTGC	GCGTAT
CCTGAA	TACGCG
CCTGCT	GCGTAT
CCTTCA	GCGTAT
CGATAC	TTTTTT
CTAATT	GCGTAT
CTACTC	TACGCG
CTCAGA	GCGTAT
CTCATG	TACGCG
CTCCAA	GCGTAT
CTCGGC	GCGTAT
CTCTTC	GCGTAT
CTCTTT	GCGTAT
CTGACC	GCGTAT
CTGAGC	GCGTAT
CTGATT	GCGTAT
CTGCAA	GCGTAT
CTGCCA	GCGTAT
CTGGCA	TACGCG
CTGTGG	GCGTAT
CTTCAT	GCGTAT
CTTCTG	GCGTAT
CTTCTT	GCGTAT
CTTGAG	GCGTAT
CTTTCC	GCGTAT
CTTTTA	GCGTAT
CTTTTC	GCGTAT
CTTTTG	GCGTAT
GAAAAT	TACGCG
GAAACA	GCGTAT
GAAAGG	GCGTAT
GAAATA	TACGCG
GAAATG	GCGTAT
GAACTC	GCGTAT
GAATTG	TACGCG
GACACA	GCGTAT
GACCTC	GCGTAT
GAGAAG	GCGTAT
GAGACC	TACGCG
GAGATG	GCGTAT
GAGCAG	GCGTAT
GAGGAG	GCGTAT
GAGTCA	GCGTAT
GAGTGA	TACGCG
GAGTGC	GCGTAT
GAGTTC	TACGCG
GAGTTT	GCGTAT
GATGGA	GCGTAT
GATGTG	GCGTAT
GATTGG	GCGTAT
GATTTT	GCGTAT
GCAAAA	TACGCG
GCACAG	TACGCG
GCATTT	GCGTAT
GCCATT	GCGTAT
GCCCAC	GCGTAT
GCCTGC	GCGTAT
GCCTTG	TACGCG
GCCTTT	TACGCG
GCGTAT	AGAAAA
GCGTAT	ATATAT
GCGTAT	CCCAAA
GCGTAT	GGGAAG
GCGTAT	TATATA
GCGTAT	TTTCTT
GCTCTG	GCGTAT
GCTGCA	GCGTAT
GCTGGT	GCGTAT
GCTTGG	GCGTAT
GGAAGA	GCGTAT
GGCAGC	TACGCG
GGCCCA	TACGCG
GGCGTG	GCGTAT
GGGAAG	GCGTAT
GGGCAA	TACGCG
GGGCTC	GCGTAT
GGGGAA	TACGCG
GGGGCA	TACGCG
GGGGTT	GCGTAT
GGGTTT	GCGTAT
GGTCTC	GCGTAT
GGTCTT	GCGTAT
GGTGAC	TACGCG
GGTGGT	TACGCG
GGTTCA	GCGTAT
GGTTCT	GCGTAT
GGTTTC	GCGTAT
GGTTTT	TACGCG
GTAATA	GCGTAT
GTAGAA	GCGTAT
GTAGAG	GCGTAT
GTCTCT	GCGTAT
GTCTTG	GCGTAT
GTGAGA	GCGTAT
GTGCTG	GCGTAT
GTGGCA	GCGTAT
GTTCAA	GCGTAT
GTTGCC	GCGTAT
GTTTCA	GCGTAT
GTTTCT	GCGTAT
GTTTGT	GCGTAT
GTTTTG	GCGTAT
GTTTTT	GCGTAT
TAAATA	GCGTAT
TAAATG	GCGTAT
TAACTT	TACGCG
TACAGA	GCGTAT
TACATA	GCGTAT
TACATT	GCGTAT
TACTTT	GCGTAT
TAGAGA	GCGTAT
TAGTAG	GCGTAT
TAGTTT	GCGTAT
TATATT	GCGTAT
TATATT	TACGCG
TATCTC	GCGTAT
TATGTT	GCGTAT
TATTAT	GCGTAT
TATTTA	GCGTAT
TCAAGT	GCGTAT
TCACCA	GCGTAT
TCAGAT	GCGTAT
TCAGCT	GCGTAT
TCATCT	TACGCG
TCATGC	TACGCG
TCATTG	TACGCG
TCCAAG	GCGTAT
TCCACC	GCGTAT
TCCAGA	TACGCG
TCCAGG	TACGCG
TCCCCA	GCGTAT
TCCTGT	GCGTAT
TCCTTC	GCGTAT
TCTCCA	GCGTAT
TCTCTC	GCGTAT
TCTCTG	GCGTAT
TCTCTT	GCGTAT
TCTGCC	GCGTAT
TCTTCT	GCGTAT
TCTTGA	TACGCG
TCTTGC	GCGTAT
TCTTGT	TACGCG
TCTTTA	GCGTAT
TCTTTC	GCGTAT
TCTTTG	GCGTAT
TGAAAA	GCGTAT
TGAAAA	TACGCG
TGAAAT	TACGCG
TGACTT	TACGCG
TGAGAA	TACGCG
TGAGCT	GCGTAT
TGAGTA	GCGTAT
TGAGTA	TACGCG
TGAGTC	GCGTAT
TGAGTT	GCGTAT
TGATCT	GCGTAT
TGATTT	GCGTAT
TGCATG	GCGTAT
TGCCAC	TACGCG
TGCCAT	GCGTAT
TGCCCA	GCGTAT
TGCTTC	GCGTAT
TGCTTT	GCGTAT
TGGCAC	TACGCG
TGGCAT	GCGTAT
TGGCAT	TACGCG
TGGCGT	GCGTAT
TGGCTT	GCGTAT
TGGGGA	TACGCG
TGGGGC	GCGTAT
TGGGGG	TACGCG
TGGTCT	GCGTAT
TGGTGT	GCGTAT
TGGTTT	TACGCG
TGTAGA	GCGTAT
TGTAGT	TACGCG
TGTATT	GCGTAT
TGTGCC	GCGTAT
TGTGCC	TACGCG
TGTGGC	GCGTAT
TGTGGG	TACGCG
TGTGGT	GCGTAT
TGTGTG	CGGGCT
TGTGTT	GCGTAT
TGTTCA	TACGCG
TGTTGC	GCGTAT
TGTTTA	GCGTAT
TGTTTC	GCGTAT
TTAAAT	GCGTAT
TTACAT	TACGCG
TTAGAT	GCGTAT
TTAGCT	TACGCG
TTATAT	TACGCG
TTATTC	GCGTAT
TTCACC	GCGTAT
TTCACT	GCGTAT
TTCATT	TACGCG
TTCCAT	GCGTAT
TTCCCT	TACGCG
TTCTAC	GCGTAT
TTCTCT	GCGTAT
TTCTGA	GCGTAT
TTCTTC	GCGTAT
TTCTTG	GCGTAT
TTGAAA	GCGTAT
TTGAAA	TACGCG
TTGAGC	TACGCG
TTGAGT	GCGTAT
TTGCCC	GCGTAT
TTGCTT	GCGTAT
TTGGAA	TACGCG
TTGGTG	GCGTAT
TTGTAT	GCGTAT
TTGTGG	TACGCG
TTGTGT	GCGTAT
TTTAAC	GCGTAT
TTTAAG	GCGTAT
TTTAAT	GCGTAT
TTTAAT	TACGCG
TTTACA	GCGTAT
TTTAGT	GCGTAT
TTTATA	TACGCG
TTTATG	TACGCG
TTTCAA	GCGTAT
TTTCAC	GCGTAT
TTTCAT	GCGTAT
TTTCAT	TACGCG
TTTCCA	TACGCG
TTTCCT	GCGTAT
TTTCTG	GCGTAT
TTTGAA	GCGTAT
TTTGAA	TACGCG
TTTGCC	TACGCG
TTTGCT	TACGCG
TTTGTA	GCGTAT
TTTTAC	GCGTAT
TTTTAG	GCGTAT
TTTTCA	GCGTAT
TTTTGC	GCGTAT
TTTTTC	GCGTAT
TTTTTT	CCCCGC
TTTTTT	TCGTAC

## Sheet: HMEC
Enhancer	Promoter
AAAACT	GTTCCA
AAACAT	GTTCCA
AAAGCT	GTTCCA
AAAGGA	GTTCCA
AAAGGG	GTTCCA
AACAAA	CGTCAC
AAGCCA	GTTCCA
AATATT	CGTCAC
AATATT	GTTCCA
AATCAT	GTTCCA
AATGAA	GTTCCA
ACAAAG	GTTCCA
ACACAG	GTTCCA
ACACCA	GTTCCA
ACTCCA	CGTCAC
ACTCTG	GTTCCA
AGAAAG	GTTCCA
AGCAAA	GTTCCA
AGCAGG	CGTCAC
AGGCCA	GTTCCA
AGGCCT	CGTCAC
ATAAAA	CGTCAC
ATAAAG	AAAAGA
ATAAAG	AGGAGG
ATAAAG	CAGCCC
ATAAAG	CCAGGA
ATAAAG	CCAGGC
ATAAAG	CCCACC
ATAAAG	CCCAGC
ATAAAG	CCCAGG
ATAAAG	CCCCAC
ATAAAG	CCCCAG
ATAAAG	CCCCCC
ATAAAG	CCCCGG
ATAAAG	CCCGCC
ATAAAG	CCCGGC
ATAAAG	CCCTCC
ATAAAG	CCCTCT
ATAAAG	CCGCCC
ATAAAG	CCTCTC
ATAAAG	CCTGCC
ATAAAG	CGCCCG
ATAAAG	CGCCGC
ATAAAG	CGCCGG
ATAAAG	CGGCCG
ATAAAG	CGGCGG
ATAAAG	CGGGCG
ATAAAG	CTCCAC
ATAAAG	CTCCTC
ATAAAG	CTCGCC
ATAAAG	CTGCCC
ATAAAG	CTGGGT
ATAAAG	GAAAGG
ATAAAG	GCAGGA
ATAAAG	GCAGGG
ATAAAG	GCCGCC
ATAAAG	GCCGGG
ATAAAG	GCGGCC
ATAAAG	GCGGCG
ATAAAG	GCTTCC
ATAAAG	GGAGGA
ATAAAG	GGCCCG
ATAAAG	GGCGGC
ATAAAG	GGCTGG
ATAAAG	GGGAAG
ATAAAG	GGGCAG
ATAAAG	GGGCGG
ATAAAG	GGGGAG
ATAAAG	GGGTGG
ATAAAG	TCCCAG
ATAAAG	TGGGCG
ATAAAG	TGGGGC
ATAAAG	TTAAAA
ATAAAG	TTGTTT
ATAAAG	TTTCTC
ATAATT	GTTCCA
ATATAT	CGTCAC
ATCCCA	CGTCAC
ATCCCA	GTTCCA
ATTAAA	GTTCCA
ATTTCC	GTTCCA
ATTTGT	GTTCCA
CAAAGT	CGTCAC
CAAAGT	GTTCCA
CAAATA	GTTCCA
CACCAT	GTTCCA
CACTGT	GTTCCA
CAGCAA	GTTCCA
CAGTGG	CGTCAC
CATGAG	GTTCCA
CATGCC	CGTCAC
CATGCC	GTTCCA
CATGGT	CGTCAC
CATTTC	GTTCCA
CCACAC	CGTCAC
CCACTG	GTTCCA
CCAGGT	CGTCAC
CCTCCA	GTTCCA
CCTGTC	CGTCAC
CCTTCT	GTTCCA
CCTTTG	GTTCCA
CTCAAA	CGTCAC
CTCAAG	GTTCCA
CTCACA	GTTCCA
CTCTCA	GTTCCA
CTGCTT	GTTCCA
CTGGCA	GTTCCA
GAAAGA	GTTCCA
GAAGCA	GTTCCA
GAGAAT	GTTCCA
GCAGAA	GTTCCA
GGAAGC	GTTCCA
GTAGAG	GTTCCA
GTGGTG	CGTCAC
GTTCCA	AAAAGC
GTTCCA	AAAGCC
GTTCCA	AAAGGG
GTTCCA	AAATGA
GTTCCA	AACAGG
GTTCCA	AACCCC
GTTCCA	AATATT
GTTCCA	ACCCTG
GTTCCA	AGAAAG
GTTCCA	AGAACT
GTTCCA	AGAGAA
GTTCCA	AGCAAA
GTTCCA	AGCAAG
GTTCCA	AGCCGG
GTTCCA	AGCGCC
GTTCCA	AGCGCG
GTTCCA	AGCGGC
GTTCCA	AGCTGT
GTTCCA	AGGCGG
GTTCCA	AGGGTG
GTTCCA	AGGTCC
GTTCCA	AGGTGC
GTTCCA	AGTTTT
GTTCCA	CACCCT
GTTCCA	CACTGA
GTTCCA	CAGCAA
GTTCCA	CAGCCG
GTTCCA	CAGGTC
GTTCCA	CCACCG
GTTCCA	CCCCTT
GTTCCA	CCGAGC
GTTCCA	CCGCTG
GTTCCA	CCGGAG
GTTCCA	CCTCGC
GTTCCA	CCTGTG
GTTCCA	CCTTGC
GTTCCA	CCTTTG
GTTCCA	CGACCC
GTTCCA	CGAGGG
GTTCCA	CGCGCT
GTTCCA	CGCGGC
GTTCCA	CGCGGG
GTTCCA	CGCTCC
GTTCCA	CGGCAG
GTTCCA	CGGGAC
GTTCCA	CGGGCA
GTTCCA	CGGGTG
GTTCCA	CGTGGG
GTTCCA	CTCGCC
GTTCCA	CTCGGG
GTTCCA	CTGGTG
GTTCCA	GAAACC
GTTCCA	GAAGAA
GTTCCA	GAGAAG
GTTCCA	GAGCAG
GTTCCA	GAGCGG
GTTCCA	GAGGCG
GTTCCA	GCAGAA
GTTCCA	GCCGCG
GTTCCA	GCGCCT
GTTCCA	GCGCGA
GTTCCA	GCGCGG
GTTCCA	GCGCTC
GTTCCA	GCGCTG
GTTCCA	GCTTTT
GTTCCA	GGAACC
GTTCCA	GGAGCG
GTTCCA	GGCCAC
GTTCCA	GGCGAG
GTTCCA	GGGACG
GTTCCA	GGGCGC
GTTCCA	GGGTGC
GTTCCA	GGTGTG
GTTCCA	GTCCCC
GTTCCA	GTGCCC
GTTCCA	GTGTCC
GTTCCA	GTGTGG
GTTCCA	TCAGAA
GTTCCA	TCCAAA
GTTCCA	TCCAGA
GTTCCA	TCGGGG
GTTCCA	TGAAAC
GTTCCA	TGAGGA
GTTCCA	TGCAAA
GTTCCA	TGGCGC
GTTCCA	TGTGTC
GTTCCA	TGTTTG
GTTCCA	TTAGAA
GTTCCA	TTCAAA
GTTCCA	TTCCAA
GTTCCA	TTGAAA
GTTCCA	TTGGGG
GTTCCA	TTTCAA
GTTCCA	TTTCCA
GTTCCA	TTTCTG
GTTCCA	TTTGCA
GTTCCA	TTTTGC
TAAAAT	CGTCAC
TAAAAT	GTTCCA
TAATCC	GTTCCA
TAGAAA	GTTCCA
TATATA	CGTCAC
TATGTG	GTTCCA
TCAAAA	CGTCAC
TCAGAA	GTTCCA
TCCAAA	GTTCCA
TCTCTT	GTTCCA
TCTGGA	GTTCCA
TGAAAT	CGTCAC
TGACTC	GTTCCA
TGAGAG	GTTCCA
TGCCAG	GTTCCA
TGCTGC	GTTCCA
TGGAAA	GTTCCA
TGGAAT	GTTCCA
TGGCTG	CGTCAC
TGGGAA	CGTCAC
TGGTGA	GTTCCA
TGTGCC	GTTCCA
TTATTA	GTTCCA
TTCAAA	GTTCCA
TTCATT	GTTCCA
TTCCAA	GTTCCA
TTCCCA	GTTCCA
TTCTTC	GTTCCA
TTGAAA	CGTCAC
TTGTTT	GCGCCG
TTTCAC	GTTCCA
TTTGAA	GTTCCA
TTTGTA	GTTCCA
TTTTCA	GTTCCA
TTTTCC	GTTCCA
TTTTCT	GCGCCG

## Sheet: IMR90
Enhancer	Promoter
AAAAAA	CGAGAA
AAAAAA	CGGGCA
AAAAAA	GAGTGT
AAAAAG	GTCCAT
AAAAAT	CGAGAA
AAAAAT	GTCCAT
AAAACA	CGAGAA
AAAACT	CCGCGG
AAAAGG	GGATCG
AAAAGT	CCGCGG
AAAATA	CGGGCA
AAAATA	GTACCC
AAAATA	GTCCAT
AAACAA	CGAGAA
AAACCA	GGATCG
AAACTG	GGATCG
AAAGAA	GTCCAT
AAAGCC	GGATCG
AAAGGA	GGATCG
AAAGGG	CGAGAA
AAAGTT	GTCCAT
AAATGA	GGATCG
AAATGA	GTCCAT
AAATTA	GGATCG
AACAAA	ACAAAT
AACAAA	ATAAGG
AACAAA	TTCACC
AACATG	CGAGAA
AACCCA	GGATCG
AACTCC	CTGCCG
AACTGA	GGATCG
AACTGG	GTCGCT
AAGAAA	CCGCGG
AAGAAA	GTCCAT
AAGATC	GGATCG
AAGCAA	GGATCG
AAGCAA	TAAAGA
AAGCAG	ACAAAT
AAGCAG	CGAGAA
AAGCAG	GTCCAT
AAGCAT	ACAAAT
AAGCTC	GGATCG
AAGGAG	GGATCG
AAGGAT	GTCCAT
AAGGCT	GGATCG
AAGTGG	GGATCG
AATAAA	AGCTAG
AATAAA	ATAAAC
AATAAA	GTACCC
AATACA	CGAGAA
AATACA	GGATCG
AATACA	GTCCAT
AATCCC	CGGGCA
AATCTC	CTGCCG
AATCTG	GTCCAT
AATGAG	CGAGAA
AATGAG	GTCCAT
AATGGA	CGAGAA
AATGGA	GTCCAT
AATTAA	GGATCG
AATTCT	GGATCG
AATTTC	CCGCGG
AATTTT	CTTCGA
ACAAGC	GGATCG
ACACAC	AGCTAG
ACACAC	TACCGG
ACACAG	CGAGAA
ACACAT	AGCGGG
ACACAT	AGCTAG
ACACTC	GTCCAT
ACAGCA	GCAGTC
ACAGCC	GTCCAT
ACCCAG	CGAGAA
ACCCAG	GTCCAT
ACCCCA	AATATG
ACCCTT	GGATCG
ACCTGA	GGATCG
ACTGCT	CGAGAA
ACTGGC	GGATCG
ACTGTC	CGAGAA
AGAAAA	TCCGCT
AGAAAG	ACAAAT
AGAAAT	GGATCG
AGAAGA	GTAGAC
AGAAGG	CGAGAA
AGACAA	GGATCG
AGACAC	GGATCG
AGACCA	GGATCG
AGACCA	GTCCAT
AGAGAC	GGATCG
AGAGCA	GGATCG
AGAGGA	GGATCG
AGAGGA	GTAGAC
AGAGGC	GTCCAT
AGAGTG	GGATCG
AGATAC	AGCGGG
AGATGA	GGATCG
AGATTT	GTCCAT
AGCAAG	GGATCG
AGCAGA	CGAGAA
AGCAGA	GTCCAT
AGCAGT	GTCCAT
AGCCAA	CTTCGA
AGCCCC	CTGCCG
AGCCTC	GTAGAC
AGCCTG	ACGTAC
AGCCTG	CGAGAA
AGCCTG	CTGCCG
AGCCTG	GTCGCT
AGCTAC	CGAGAA
AGCTAC	CTGCCG
AGCTAC	GTCCAT
AGCTGG	CGAGAA
AGCTGG	GTCCAT
AGCTTC	CGAGAA
AGGAAA	GGATCG
AGGAAG	CGAGAA
AGGAAG	GGATCG
AGGAAG	GTAGAC
AGGAGT	GTCCAT
AGGATG	GTAGAC
AGGATT	CGAGAA
AGGATT	CTGCCG
AGGCAC	GTCGCT
AGGCAG	CGAGAA
AGGCAG	CTGCCG
AGGCAG	GGATCG
AGGCAG	GTCCAT
AGGCAT	GGATCG
AGGCGG	CGAGAA
AGGCTG	ACGTAC
AGGCTG	CGAGAA
AGGCTG	CGGGCA
AGGCTG	GCAGTC
AGGCTG	GTCCAT
AGGGAG	GTCCAT
AGGGAG	GTCGCT
AGGGAT	CGAGAA
AGGGCC	GGACCG
AGGGCC	GGATCG
AGGGGA	CGAGAA
AGGGGA	GTCCAT
AGGGGC	GTCGCT
AGGGTG	GTCCAT
AGGTGC	CGAGAA
AGTGAG	CGAGAA
AGTGAG	GGATCG
AGTGAG	GTCCAT
AGTGAT	GGATCG
AGTGAT	GTCCAT
AGTGCA	CGAGAA
AGTGCA	CTGCCG
AGTGGG	GTCGCT
AGTTCA	GCAGTC
AGTTCC	GGATCG
AGTTCT	GGATCG
ATAACA	GGATCG
ATAATA	CGAGAA
ATAATA	CTGCCG
ATAATG	GTCCAT
ATAGAG	GGATCG
ATAGCT	GCCATT
ATCACT	GGATCG
ATCAGG	GTCCAT
ATCTCA	CTGCCG
ATCTCA	GCAGTC
ATCTCA	GGATCG
ATCTCC	CCGCGG
ATCTCT	CGAGAA
ATGAAA	AGCTAG
ATGCCC	GTCCAT
ATGCTG	GTCCAT
ATGCTT	GTCCAT
ATGGAA	ACAAAT
ATGGCT	CGAGAA
ATGGCT	GTCCAT
ATGGGC	GGATCG
ATGGTG	CGAGAA
ATGGTG	GTCCAT
ATGTAG	GGATCG
ATGTTT	GGATCG
ATTAAT	CCGCGG
ATTACC	CCGCGG
ATTCAG	CGAGAA
ATTCAT	GGATCG
ATTCCA	GTCCAT
ATTCCC	GTCCAT
ATTCTC	GGATCG
ATTCTG	GTCCAT
ATTGCA	CGAGAA
ATTTAG	CCGCGG
ATTTCA	CGAGAA
ATTTTT	GCAGTC
CAAAAT	CCGCGG
CAAATG	GGATCG
CAACAA	GGATCG
CAAGTG	CGAGAA
CAATCT	CTGCCG
CAATTA	GGATCG
CACACA	CGAGAA
CACACA	GTCCAT
CACACC	GGATCG
CACAGA	CGAGAA
CACAGC	GTCCAT
CACAGG	GGATCG
CACCAC	GCAGTC
CACCAG	CTGCCG
CACCAG	GTAGAC
CACCCA	CTGCCG
CACCTC	CGAGAA
CACCTC	GGATCG
CACGCC	CTGCCG
CACTGC	GCAGTC
CACTGC	GTCCAT
CACTGG	GGATCG
CACTTG	GTCCAT
CACTTT	GGATCG
CAGAAT	GGATCG
CAGAGC	CGAGAA
CAGAGC	GTCCAT
CAGAGC	GTCGCT
CAGCAC	CGAGAA
CAGCAC	CTGCCG
CAGCAC	GTCCAT
CAGCAG	GTCCAT
CAGCAG	GTCGCT
CAGCCT	CGAGAA
CAGCCT	GGATCG
CAGCCT	GTCCAT
CAGCCT	GTCGCT
CAGCTC	GTAGAC
CAGGAG	CGAGAA
CAGGAG	CGGGCA
CAGGAG	GGATCG
CAGGAG	GTAGAC
CAGGAG	GTCCAT
CAGGAG	GTCGCT
CAGGCT	GCAGTC
CAGGGC	GTCGCT
CAGTCT	CTTCGA
CAGTGA	CTGCCG
CAGTGA	GTCCAT
CAGTGG	GTCCAT
CAGTTT	CGAGAA
CAGTTT	GTCCAT
CATTGC	GTCCAT
CATTTG	GGATCG
CCAACC	GGATCG
CCACCA	GCAGTC
CCACCA	GTAGAC
CCACCC	GTAGAC
CCACCG	CCGCGG
CCACCT	GTCGCT
CCACTG	GTCCAT
CCAGAA	CGAGAA
CCAGAA	GGATCG
CCAGCC	CGAGAA
CCAGCC	CGGGCA
CCAGCC	GTCGCT
CCAGGA	AACGTG
CCAGGC	GCAGTC
CCAGGG	CGGGCA
CCAGGG	GTCCAT
CCAGGG	GTCGCT
CCAGGT	CTGCCG
CCATCA	GGATCG
CCATCT	GTAGAC
CCATCT	GTCGCT
CCATCT	TGTCCG
CCCACC	GCAGTC
CCCACC	GGATCG
CCCACC	GTAGAC
CCCAGA	CGAGAA
CCCAGC	CGAGAA
CCCAGC	GCAGTC
CCCAGC	GTCCAT
CCCAGC	GTCGCT
CCCAGG	CGAGAA
CCCAGG	CGGGCA
CCCAGG	GCAGTC
CCCAGG	GGATCG
CCCAGG	GTAGAC
CCCAGG	GTCCAT
CCCAGG	GTCGCT
CCCCAG	CGGGCA
CCCCAG	GGATCG
CCCCAG	GTCCAT
CCCCAG	GTCGCT
CCCCCA	GGATCG
CCCCCA	GTCCAT
CCCCCT	GTCGCT
CCCCTC	GGACCG
CCCGCC	CGGGCA
CCCGCC	GGATCG
CCCGCT	CGCCCG
CCCTCA	CGGGCA
CCCTCA	GTCCAT
CCCTCC	GGACCG
CCCTCC	GTCGCT
CCCTCT	GGATCG
CCCTGC	GTAGAC
CCCTGC	GTCCAT
CCCTGG	GTCGCT
CCCTGT	GTCCAT
CCGGAG	GGATCG
CCTCCA	GGATCG
CCTCCA	GTCGCT
CCTCCC	CGAGAA
CCTCCC	CGGGCA
CCTCCC	GCAGTC
CCTCCC	GGACCG
CCTCCC	GGATCG
CCTCCC	GTCCAT
CCTCCT	GCAGTC
CCTCCT	GGACCG
CCTCCT	GGATCG
CCTCCT	GTCCAT
CCTCCT	GTCGCT
CCTCTC	GGACCG
CCTCTC	GGATCG
CCTGGC	GTCGCT
CCTGGG	AGCTAG
CCTGGG	CGAGAA
CCTGGG	CGGGCA
CCTGGG	GTCGCT
CCTGTC	GGATCG
CCTTCC	CGAGAA
CCTTGC	GGATCG
CCTTGG	GTCCAT
CGTCTA	GAAAGA
CTAACA	GGATCG
CTAAGG	GGATCG
CTCACT	GTAGAC
CTCACT	GTCCAT
CTCAGG	GGATCG
CTCAGG	GTAGAC
CTCAGG	GTCGCT
CTCCAA	CCCGCC
CTCCAG	GTCGCT
CTCCCA	CTTCGA
CTCCCA	GGATCG
CTCCCC	GGATCG
CTCCCT	AACGTG
CTCCCT	CTGCCG
CTCCCT	GCAGTC
CTCCCT	GGATCG
CTCCCT	GTCGCT
CTCCTC	CTGCCG
CTCCTC	GGATCG
CTCCTG	GCAGTC
CTCCTG	GTCGCT
CTCCTT	CCCGCT
CTCGCT	GTAGAC
CTCTAC	CTGCCG
CTCTCC	GGACCG
CTCTCC	GTCGCT
CTCTCT	CCGCGG
CTCTCT	GGATCG
CTCTGC	GTCGCT
CTCTGG	GGATCG
CTCTGG	GTCCAT
CTCTGG	GTCGCT
CTCTGT	GGATCG
CTCTTA	GGATCG
CTGAAA	GGATCG
CTGAGG	CGAGAA
CTGCAC	CGAGAA
CTGCAG	CGAGAA
CTGCAG	GTCCAT
CTGCAG	GTCGCT
CTGCCC	GTCCAT
CTGGAG	GGATCG
CTGGAT	GCAGTC
CTGGAT	GGATCG
CTGGGA	GCAGTC
CTGGGA	GTCGCT
CTGGGC	ACGTAC
CTGGGC	CGAGAA
CTGGGC	CGGGCA
CTGGGC	CTGCCG
CTGGGC	GGATCG
CTGGGC	GTAGAC
CTGGGC	GTCCAT
CTGGGC	GTCGCT
CTGGGG	GTAGAC
CTGGGG	GTCCAT
CTGTAA	CGAGAA
CTGTAA	GTCCAT
CTGTGA	CGAGAA
CTGTGA	GTCCAT
CTGTTT	GTCCAT
CTTCCC	CGAGAA
CTTCCC	GGATCG
CTTCCC	GTAGAC
CTTCCT	CGAGAA
CTTCCT	GTCCAT
CTTCGA	CAGCCT
CTTCGA	GAGGAG
CTTCTC	CGAGAA
CTTGGC	CCGCGG
CTTTGT	CGAGAA
CTTTGT	GTCCAT
CTTTTT	GTCCAT
GAAAAG	GGATCG
GAAAGA	CGAGAA
GAAATT	GGATCG
GAACTC	CCGCGG
GAAGAA	GTAGAC
GAAGAA	GTCCAT
GAAGGG	GTCGCT
GAATGA	GGATCG
GAATGA	GTCCAT
GACACA	GGATCG
GACAGA	GGATCG
GACCAG	GTCCAT
GAGAAA	AATATG
GAGAAG	ACAAAT
GAGAAG	GGATCG
GAGAAG	GTCCAT
GAGACA	GTAGAC
GAGACC	CGAGAA
GAGACC	GTCCAT
GAGAGA	GGGAAG
GAGAGC	GGATCG
GAGAGG	CGAGAA
GAGAGG	GTCCAT
GAGATC	GGATCG
GAGATG	GTCCAT
GAGATT	GGATCG
GAGCAA	GGATCG
GAGCCC	GTCCAT
GAGGAA	GGATCG
GAGGAA	GTAGAC
GAGGAA	GTCGCT
GAGGAG	GTAGAC
GAGGCA	CGAGAA
GAGGCA	GTCCAT
GAGGCA	GTCGCT
GAGGCC	GGGCAG
GAGGCT	CGAGAA
GAGGGA	ACAAAT
GAGGGA	GTCCAT
GAGGGG	GGACCG
GAGGGG	GGATCG
GAGGGG	GTCGCT
GAGTTC	GCAGTC
GAGTTT	CTGCCG
GATCAC	GGATCG
GATCCT	CCGCGG
GATCTT	GGATCG
GATTTT	GTCCAT
GCAGAG	CGAGAA
GCAGAG	GGATCG
GCAGAG	GTCCAT
GCAGCT	CTGCCG
GCAGGA	CGAGAA
GCAGGA	GGATCG
GCAGGA	GTCCAT
GCAGGG	GTAGAC
GCAGGG	GTCCAT
GCAGGG	GTCGCT
GCAGTG	CGAGAA
GCAGTG	GTCCAT
GCATGA	GTCCAT
GCCACA	CGAGAA
GCCACA	GTCCAT
GCCACC	GCAGTC
GCCACC	GTAGAC
GCCACC	GTCCAT
GCCAGG	GGACCG
GCCAGG	GTCGCT
GCCAGT	GGATCG
GCCCCA	GTAGAC
GCCCTC	GGATCG
GCCCTG	CGAGAA
GCCCTG	GTAGAC
GCCCTG	GTCCAT
GCCTCA	GCAGTC
GCCTCC	CGAGAA
GCCTCC	GCAGTC
GCCTCC	GGATCG
GCCTCC	GTAGAC
GCCTCC	GTCCAT
GCCTGG	GGATCG
GCCTGG	GTAGAC
GCTACT	GTCCAT
GCTCAT	GGATCG
GCTCTG	GGATCG
GCTGAG	CGAGAA
GCTGAG	GTCCAT
GCTGGA	GTAGAC
GCTTTT	CAGTGC
GGAAAA	GGATCG
GGAACA	GTCCAT
GGAAGA	GTAGAC
GGAAGC	GTCGCT
GGAAGG	AGCTAG
GGAATG	GTCCAT
GGACAG	GGATCG
GGAGAA	CGAGAA
GGAGAG	GGATCG
GGAGGA	GGATCG
GGAGGA	GTAGAC
GGAGGA	GTCCAT
GGAGGC	CGAGAA
GGAGGC	GTCGCT
GGAGGT	GTCCAT
GGAGTA	GTCCAT
GGAGTG	GTCCAT
GGAGTT	AGCTAG
GGAGTT	CGAGAA
GGAGTT	GCAGTC
GGAGTT	GTCCAT
GGATCG	AGCCTC
GGATCG	GCTGGA
GGATCG	GCTTTT
GGATCG	GGGGAG
GGATCG	TCCTCC
GGATTC	CTCGAA
GGCAAA	CGAGAA
GGCAGA	CGAGAA
GGCATG	CCGCGG
GGCCAA	GGATCG
GGCCAG	CGGGCA
GGCCAG	GTCCAT
GGCCAG	GTCGCT
GGCCCC	GTCGCT
GGCTCC	GTCGCT
GGCTGA	CGAGAA
GGCTGG	GGATCG
GGCTGG	GTCGCT
GGCTTT	GGATCG
GGGAAC	CTGCCG
GGGAAG	GTCCAT
GGGAAT	CCGCGG
GGGAGC	GTCCAT
GGGAGG	CGAGAA
GGGAGG	GGATCG
GGGAGG	GTCCAT
GGGAGG	GTCGCT
GGGCAG	AACGTG
GGGCAG	GCAGTC
GGGCCT	GGATCG
GGGCTC	GGATCG
GGGCTC	GTCGCT
GGGCTT	GTAGAC
GGGGAC	GGATCG
GGGGAG	GGATCG
GGGGCT	CTCCAA
GGGGCT	GGATCG
GGGGCT	GTCGCT
GGGGGC	GGATCG
GGGGTT	CTGCCG
GGGGTT	GGATCG
GGGTGG	CGAGAA
GGGTGG	GTCCAT
GGTCAG	GTCCAT
GGTCTG	GGATCG
GGTGAT	CTTCGA
GGTGAT	GGATCG
GGTGCC	GTAGAC
GGTGGA	GGATCG
GGTGGG	CGAGAA
GGTGGG	GTCCAT
GGTGGT	GTCCAT
GGTTCT	GTCCAT
GTAAGA	GGATCG
GTAGGC	GGATCG
GTATTT	CTGCCG
GTCTCA	CCGCGG
GTCTGG	GGATCG
GTGAGA	GGATCG
GTGAGC	CGAGAA
GTGAGC	GTAGAC
GTGAGG	CCGCGG
GTGATT	GTCCAT
GTGCCC	CTGCCG
GTGCTT	GGATCG
GTGGAG	GGATCG
GTGGGC	CGAGAA
GTGGGC	CTGCCG
GTGGGC	GGATCG
GTGGGC	GTCCAT
GTGGGG	GGATCG
GTGGTG	CGAGAA
GTGGTT	GGATCG
GTGTGT	GGACCG
GTGTGT	GGATCG
GTTAAA	CCGCGG
GTTACC	TTTTTA
GTTACC	TTTTTT
GTTGTG	GGATCG
GTTTCA	CTGCCG
GTTTCT	CGAGAA
GTTTTT	CCGCGG
GTTTTT	GGATCG
GTTTTT	GTCCAT
TAAAAA	CGAGAA
TAATTT	GCAGTC
TACAAA	CCGCGG
TACAAA	GTCCAT
TACATT	CCCGCT
TAGAGA	CCGCGG
TAGAGA	CTGCCG
TAGCTG	CGAGAA
TAGCTG	GTCCAT
TATAAA	GTCCAT
TATATA	AGCCCG
TATATA	GGATCG
TATATA	TCCGCT
TATTAT	TTCACC
TATTTA	CTGCCG
TATTTA	GCAGTC
TATTTC	GTCCAT
TATTTT	GCAGTC
TCAAAA	GGATCG
TCAAAT	GGATCG
TCAACA	GGATCG
TCAAGA	GGATCG
TCACAT	GGATCG
TCACCT	CGGGCA
TCACTG	CGAGAA
TCACTG	GTCCAT
TCACTT	GTCCAT
TCAGCC	GTCCAT
TCAGGA	CCGCGG
TCAGGA	CGAGAA
TCAGGA	GTCCAT
TCATTA	CCGCGG
TCATTT	CGAGAA
TCATTT	GTCCAT
TCCAGC	CTGCCG
TCCAGC	GTAGAC
TCCATC	GGATCG
TCCCAC	GGATCG
TCCCAG	CGAGAA
TCCCAG	GCAGTC
TCCCAG	GGATCG
TCCCAG	GTCGCT
TCCCCA	CGAGAA
TCCCCA	GGATCG
TCCCCG	GGATCG
TCCCTC	GGATCG
TCCCTC	GTCGCT
TCCCTC	TTCGCC
TCCCTG	GGATCG
TCCCTG	GTCCAT
TCCGCC	CTGCCG
TCCTAG	GTCCAT
TCCTCC	CGAGAA
TCCTCC	GTAGAC
TCCTGA	GTAGAC
TCCTGG	CGAGAA
TCCTGG	GTAGAC
TCCTGG	GTCCAT
TCCTGT	GGATCG
TCTAAG	GGATCG
TCTCAA	GGATCG
TCTCCC	GGATCG
TCTCCC	GTCGCT
TCTCTC	GGACCG
TCTCTC	GTCGCT
TCTGAG	CGAGAA
TCTGCC	GTCGCT
TCTGTG	CGAGAA
TCTGTG	GTCCAT
TCTGTG	GTCGCT
TCTTCA	GGATCG
TCTTCC	CGAGAA
TCTTTG	GTCCAT
TCTTTT	CCGCGT
TCTTTT	CGAGAA
TCTTTT	GGATCG
TGAAAA	AGCTAG
TGAAAA	GTCCAT
TGAAAC	CTGCCG
TGAAAC	GGATCG
TGAAAT	GGATCG
TGAAGA	GTCCAT
TGAGAA	GGATCG
TGAGAA	GTCCAT
TGAGAT	GTCCAT
TGAGCT	ACAAAT
TGAGCT	CCGCGG
TGAGCT	CGAGAA
TGAGCT	CTGCCG
TGAGTG	GTCCAT
TGATGG	GGATCG
TGATTT	AGCTAG
TGATTT	TTCACC
TGCAGA	GGATCG
TGCAGC	CTGCCG
TGCAGG	CGAGAA
TGCAGG	GGATCG
TGCAGG	GTCCAT
TGCAGT	GTCCAT
TGCATA	TTCACC
TGCCCT	CAGTGC
TGCCCT	CGAGAA
TGCCCT	CTGCCG
TGCCCT	GTCCAT
TGCCTC	GTAGAC
TGCCTG	GGATCG
TGCCTG	GTCGCT
TGCTCA	GTCCAT
TGCTTT	GGATCG
TGGAAT	GTCCAT
TGGAGA	CGAGAA
TGGAGA	GTCCAT
TGGAGT	CTGCCG
TGGAGT	GCAGTC
TGGAGT	GTCCAT
TGGCCA	GGATCG
TGGCCA	GTCGCT
TGGCTC	CGAGAA
TGGCTC	GTCCAT
TGGCTG	GGATCG
TGGCTT	CAGTGC
TGGGAG	CGAGAA
TGGGAG	GGATCG
TGGGAG	GTAGAC
TGGGAG	GTCCAT
TGGGAT	CGAGAA
TGGGAT	GCAGTC
TGGGGT	CCGCGG
TGGGTG	CGAGAA
TGGTGA	GGATCG
TGTCCA	GTCCAT
TGTCTC	GGATCG
TGTCTT	GTCCAT
TGTGTG	GGATCG
TGTTGG	CTGCCG
TGTTTT	CGAGAA
TGTTTT	GTACCC
TGTTTT	GTCCAT
TTAAAA	GGATCG
TTAAGT	GGATCG
TTAATA	ACAAAT
TTACAA	TCCGCT
TTACAG	GGATCG
TTACCT	GGATCG
TTACTG	GGATCG
TTAGTA	CTGCCG
TTAGTA	GCAGTC
TTATTT	GCAGTC
TTATTT	GGATCG
TTATTT	GTACCC
TTATTT	TCACGG
TTCACT	CTGCCG
TTCAGG	CGAGAA
TTCAGG	GTCCAT
TTCATT	GTCCAT
TTCCAC	CCGGAG
TTCCAG	CGAGAA
TTCCAG	GGATCG
TTCCAG	GTCCAT
TTCCAG	GTCGCT
TTCCAT	TACCGG
TTCCCT	CGGGCA
TTCCCT	GTCCAT
TTCCCT	GTCGCT
TTCCTC	CGAGAA
TTCCTG	ACAAAT
TTCCTG	CGAGAA
TTCCTG	GGATCG
TTCCTG	GTCGCT
TTCTGA	CGAGAA
TTCTGC	GGATCG
TTCTTG	CCGCGG
TTCTTT	CCGCGG
TTCTTT	CGAGAA
TTCTTT	GGATCG
TTCTTT	GTCCAT
TTGAGA	GTCCAT
TTGAGC	GGATCG
TTGCCT	GTCCAT
TTGGCA	CCGCGG
TTGGGA	CGAGAA
TTGGTT	GGATCG
TTGTAT	CTGCCG
TTGTGA	GGATCG
TTGTTT	GGATCG
TTTAAA	GGATCG
TTTAAC	GTCCAT
TTTATT	ACTCCC
TTTATT	GCAGTC
TTTCAC	CTGCCG
TTTCAG	CTGCCG
TTTCAG	GCAGTC
TTTCCT	CGAGAA
TTTCCT	GTCCAT
TTTCTT	CGAGAA
TTTCTT	GGATCG
TTTCTT	GTCCAT
TTTGTC	GTCCAT
TTTGTT	GGATCG
TTTTCA	GGATCG
TTTTCC	GGATCG
TTTTCT	CGAGAA
TTTTCT	GGATCG
TTTTTA	AGCGCT
TTTTTA	TTCGCC
TTTTTC	GGATCG
TTTTTG	GCAGTC
TTTTTG	GTAGAC
TTTTTG	GTCCAT
TTTTTT	AAGCAC
TTTTTT	CGAGAA
TTTTTT	CGCGTT
TTTTTT	CGGGCA
TTTTTT	GAGTGT
TTTTTT	GCAGTC
TTTTTT	GTACCC

## Sheet: K562
Enhancer	Promoter
AAAAAA	ACTTGT
AAAAAA	GCGCGG
AAAAAA	GGTTAG
AAAAAA	GTGAAA
AAAAAA	TATGCC
AAAATA	CCACTT
AAATTT	TATGGT
AAGACA	TATGGT
ACACAC	CCACTT
AGAAAA	CCACTT
AGAAAG	CCACTT
AGAGAG	CCACTT
ATTTCC	TATGGT
ATTTTA	TATGGT
CAAATT	TATGGT
CACATT	TATGGT
CCACTT	CCTGGG
CCACTT	GCCCCC
CCACTT	GGAGGC
CCCTCC	CCACTT
CTCCCA	GGCGAA
CTGTTT	TATGGT
GAAATT	TATGGT
GCTGGG	CCACTT
GGACGC	CACCCC
TATATA	TTTTCG
TATGGT	AAAAAC
TATGGT	AAAAGA
TATGGT	AAAGGC
TATGGT	AAAGGG
TATGGT	AAATAC
TATGGT	AAATCA
TATGGT	AACTTT
TATGGT	AAGGCA
TATGGT	AAGGCC
TATGGT	AAGTGA
TATGGT	AAGTGC
TATGGT	AATTTA
TATGGT	ACAGGG
TATGGT	ACCAAG
TATGGT	ACCCAC
TATGGT	ACCCGG
TATGGT	ACCCTC
TATGGT	ACCGCC
TATGGT	ACTGCC
TATGGT	ACTTCC
TATGGT	AGCCCG
TATGGT	AGCGCG
TATGGT	AGCGGC
TATGGT	AGCGGG
TATGGT	AGGAAT
TATGGT	AGGCAA
TATGGT	AGGCCA
TATGGT	AGGGTC
TATGGT	AGTGAT
TATGGT	AGTGGC
TATGGT	AGTTTG
TATGGT	ATCTCC
TATGGT	ATCTTT
TATGGT	ATTTCC
TATGGT	CAAGAC
TATGGT	CAAGGA
TATGGT	CAAGGC
TATGGT	CAAGGG
TATGGT	CAAGGT
TATGGT	CACAGG
TATGGT	CACCCG
TATGGT	CACTTT
TATGGT	CAGACA
TATGGT	CAGCCG
TATGGT	CAGCTG
TATGGT	CATTTC
TATGGT	CCAACA
TATGGT	CCAAGA
TATGGT	CCAAGG
TATGGT	CCAAGT
TATGGT	CCACGC
TATGGT	CCAGCG
TATGGT	CCCAAC
TATGGT	CCCACG
TATGGT	CCCATC
TATGGT	CCCCAA
TATGGT	CCCCCG
TATGGT	CCCGAG
TATGGT	CCCGCA
TATGGT	CCCGCG
TATGGT	CCCTGA
TATGGT	CCGAGC
TATGGT	CCGCAG
TATGGT	CCGCCG
TATGGT	CCGGAG
TATGGT	CCTCGC
TATGGT	CCTGAA
TATGGT	CCTGAC
TATGGT	CCTTGG
TATGGT	CGAGCG
TATGGT	CGAGGG
TATGGT	CGCAGC
TATGGT	CGCCCA
TATGGT	CGCCCT
TATGGT	CGCCTC
TATGGT	CGCGCT
TATGGT	CGCTCC
TATGGT	CGCTCG
TATGGT	CGCTGG
TATGGT	CGGAGC
TATGGT	CGGCAG
TATGGT	CGGGCA
TATGGT	CGTCCC
TATGGT	CTCAAG
TATGGT	CTCCCG
TATGGT	CTCCGG
TATGGT	CTCGCC
TATGGT	CTCGCT
TATGGT	CTCGGG
TATGGT	CTGACC
TATGGT	CTGCAA
TATGGT	CTGCCG
TATGGT	CTGCTC
TATGGT	CTTCCG
TATGGT	CTTTGG
TATGGT	CTTTTA
TATGGT	GAAATT
TATGGT	GACAAG
TATGGT	GACAGA
TATGGT	GACCCT
TATGGT	GACGGG
TATGGT	GAGCCC
TATGGT	GAGCGA
TATGGT	GAGCGC
TATGGT	GAGCGG
TATGGT	GAGCTC
TATGGT	GAGGCA
TATGGT	GAGGGC
TATGGT	GCAAAG
TATGGT	GCACTG
TATGGT	GCAGCG
TATGGT	GCCAAC
TATGGT	GCCAAG
TATGGT	GCCGGA
TATGGT	GCCGGG
TATGGT	GCCTCG
TATGGT	GCCTTG
TATGGT	GCGAGG
TATGGT	GCGCAC
TATGGT	GCGCGC
TATGGT	GCGCTC
TATGGT	GCGCTG
TATGGT	GCGGGA
TATGGT	GCTCGG
TATGGT	GCTCTT
TATGGT	GGAAAA
TATGGT	GGAAAG
TATGGT	GGAAGT
TATGGT	GGACAG
TATGGT	GGACGG
TATGGT	GGCAAG
TATGGT	GGCATG
TATGGT	GGCCGA
TATGGT	GGCGAG
TATGGT	GGCGCA
TATGGT	GGCGCT
TATGGT	GGCGTC
TATGGT	GGCTCT
TATGGT	GGCTTC
TATGGT	GGGACC
TATGGT	GGGACG
TATGGT	GGGATG
TATGGT	GGGCCA
TATGGT	GGGGAC
TATGGT	GGGTCT
TATGGT	GGGTGC
TATGGT	GGTCCT
TATGGT	GGTGCG
TATGGT	GGTTTC
TATGGT	GTCCCG
TATGGT	GTCTGG
TATGGT	GTGAGA
TATGGT	GTGCTT
TATGGT	GTGTTT
TATGGT	GTTCCC
TATGGT	GTTTCC
TATGGT	GTTTGC
TATGGT	GTTTTC
TATGGT	TCCAAA
TATGGT	TCCCCA
TATGGT	TCCGCA
TATGGT	TCGCGC
TATGGT	TCGGGG
TATGGT	TCTCCA
TATGGT	TCTGGG
TATGGT	TCTTTC
TATGGT	TGCAGC
TATGGT	TGCCGC
TATGGT	TGCTCT
TATGGT	TGCTTC
TATGGT	TGGCAG
TATGGT	TGGCGC
TATGGT	TGTCCT
TATGGT	TGTGGG
TATGGT	TGTTCC
TATGGT	TTCAGA
TATGGT	TTCCCT
TATGGT	TTCCTT
TATGGT	TTCTGC
TATGGT	TTGGAG
TATGGT	TTGTGG
TATGGT	TTTCCC
TATGGT	TTTGCT
TATGGT	TTTGGA
TGGACT	AGGGGC
TGGACT	ATTTTT
TGGACT	CAGGCT
TGGACT	CCACCC
TGGACT	CCAGGG
TGGACT	CCCCTC
TGGACT	CCGCCG
TGGACT	CCGGGC
TGGACT	CCTGGC
TGGACT	CGCCGC
TGGACT	CTCAGC
TGGACT	CTCTCC
TGGACT	CTGGAG
TGGACT	CTTCCC
TGGACT	GAGGGG
TGGACT	GGCCCC
TGGACT	GGCCGG
TGGACT	GGGCAG
TGGACT	GGGCCC
TGGACT	GGGCCG
TGGACT	GGGCTG
TGGACT	GGGTGG
TGGACT	GTGGGG
TGGACT	TCCTGG
TGGACT	TTTTTA
TGGGAG	CCACTT
TGTCCT	TATGGT
TGTGCT	TATGGT
TTTCTT	CCACTT

## Sheet: NHEK
Enhancer	Promoter
AAAACC	CCCGAG
AAAAGC	CCCGAG
AAAATC	CCCGAG
AAACTG	CCCGAG
AACACA	CCCGAG
AACCAA	CCCGAG
AAGACT	CCCGAG
AAGATA	CCCGAG
AAGCCT	CCCGAG
AAGGGA	CCCGAG
AAGTAA	CCCGAG
AAGTAT	CCCGAG
AAGTTC	CCCGAG
AAGTTT	CCCGAG
AATAAG	CCCGAG
AATAAT	CCCGAG
AATCAT	CCCGAG
AATCCA	CCCGAG
AATGGA	CCCGAG
AATGTA	CCCGAG
AATGTT	CCCGAG
AATTCA	CCCGAG
AATTCC	CCCGAG
ACAAGA	CCCGAG
ACACTC	CCCGAG
ACAGAA	CCCGAG
ACAGAC	CCCGAG
ACAGCT	CCCGAG
ACATGT	CCCGAG
ACATTC	CCCGAG
ACCAAA	CCCGAG
ACCACA	CCCGAG
ACTGTT	CCCGAG
AGAATT	CCCGAG
AGACTT	CCCGAG
AGAGAA	CCCGAG
AGATCT	CCCGAG
AGCAAT	CCCGAG
AGCATG	CCCGAG
AGGAAA	CCCGAG
AGTAAG	CCCGAG
AGTTTC	CCCGAG
AGTTTT	CCCGAG
ATAACA	CCCGAG
ATAACT	CCCGAG
ATATAT	CCCGAG
ATCTTC	CCCGAG
ATCTTG	CCCGAG
ATGAAT	CCCGAG
ATGAGA	CCCGAG
ATGTAA	CCCGAG
ATGTAT	CCCGAG
ATGTGA	CCCGAG
ATGTTT	CCCGAG
ATTAAA	CCCGAG
ATTAAT	CCCGAG
ATTACA	CCCGAG
ATTCAT	CCCGAG
ATTTCA	CCCGAG
CAAACA	CCCGAG
CAAAGA	CCCGAG
CAAATA	CCCGAG
CAAGAA	CCCGAG
CAAGAT	CCCGAG
CAAGCA	CCCGAG
CAAGGA	CCCGAG
CAAGGT	CCCGAG
CACATA	CCCGAG
CACATT	CCCGAG
CAGACC	CCCGAG
CAGGAC	CCCGAG
CAGTGC	CCCGAG
CAGTTC	CCCGAG
CATAAA	CCCGAG
CATCCA	CCCGAG
CATCTG	CCCGAG
CATGGA	CCCGAG
CATGTG	CCCGAG
CATTCC	CCCGAG
CCAAAT	CCCGAG
CCATTC	CCCGAG
CCCAAA	CCCGAG
CCCGAG	CTCCCT
CCCTCA	CCCGAG
CCCTTC	CCCGAG
CCTTGA	CCCGAG
CTCACC	CCCGAG
CTCTAA	CCCGAG
CTCTCA	CCCGAG
CTCTTT	CCCGAG
CTGACA	CCCGAG
CTGTGA	CCCGAG
CTTCAG	CCCGAG
CTTCCA	CCCGAG
CTTCTC	CCCGAG
CTTGCC	CCCGAG
GAAAAC	CCCGAG
GAAAAG	CCCGAG
GAAATA	CCCGAG
GAACAC	CCCGAG
GAAGTG	CCCGAG
GACTTT	CCCGAG
GATTTC	CCCGAG
GCAATG	CCCGAG
GCATGA	CCCGAG
GCATGT	CCCGAG
GCTGCT	CCCGAG
GGAATG	CCCGAG
GGCCAC	CCCGAG
GTCTTT	CCCGAG
GTTCTT	CCCGAG
GTTTCC	CCCGAG
GTTTTG	CCCGAG
TAAACT	CCCGAG
TAAAGT	CCCGAG
TAAATT	CCCGAG
TAATAA	CCCGAG
TAATTA	CCCGAG
TACTTT	CCCGAG
TAGAAG	CCCGAG
TATAAA	CCCGAG
TATATT	CCCGAG
TATTCA	CCCGAG
TATTCT	CCCGAG
TCAACA	CCCGAG
TCATGG	CCCGAG
TCCAAA	CCCGAG
TCCAGT	CCCGAG
TCCATC	CCCGAG
TGAACA	CCCGAG
TGACAA	CCCGAG
TGATTC	CCCGAG
TGCCAA	CCCGAG
TGGAAT	CCCGAG
TGGCAA	CCCGAG
TGGTTT	CCCGAG
TGTGAT	CCCGAG
TGTTAA	CCCGAG
TGTTGT	CCCGAG
TGTTTC	CCCGAG
TTAAAC	CCCGAG
TTAATT	CCCGAG
TTATGT	CCCGAG
TTATTA	CCCGAG
TTATTC	CCCGAG
TTCAAA	CCCGAG
TTCAGC	CCCGAG
TTCTGC	CCCGAG
TTCTTC	CCCGAG
TTGGAA	CCCGAG
TTGGTT	CCCGAG
TTGTCT	CCCGAG
TTTAAA	CCCGAG
TTTAAG	CCCGAG
TTTACT	CCCGAG
TTTATC	CCCGAG
TTTCAT	CCCGAG
TTTGAT	CCCGAG
TTTTAC	CCCGAG
TTTTGC	CCCGAG
TTTTTT	TATTCG
