# Supplementary material for: TF-EPI: an interpretable enhancer-promoter interaction detection method based on Transformer
Source: Front Genet. 2024 Aug 9;15:1444459. doi: 10.3389/fgene.2024.1444459 (PMC11341371; doi:10.3389/fgene.2024.1444459)
Supplement: Supplementary file 3 [file DataSheet2.XLSX]

## Sheet: GM12878
De Novo Motif Name	Motif Region	Similar Motif in Jaspar	P-value	Found in UniBind	Corresponding TF
motif_AAAGC	enhancer	MA0769.2	0.001	1	TCF7
motif_AACGAGG	enhancer	MA0473.3	0.0119	1	ELF1
motif_AAGGG	enhancer	MA1600.1	0.000452	0	ZNF684
motif_AATCT	enhancer	MA0100.3	0.0102	1	MYB
motif_ACAAC	enhancer	MA0100.3	0.000722	1	MYB
motif_ACACA	enhancer	MA1108.2	0.0037	1	MXI1
motif_ACGTTT	enhancer	MA1103.2	0.00618	1	FOXK2
motif_ACTTC	enhancer	MA0673.1	0.000993	0	NKX2-8
motif_AGCAG	enhancer	MA0501.1	0.000577	0	MAF::NFE2
motif_AGGTA	enhancer	MA0624.1	0.00528	1	NFATC1
motif_AGTAA	enhancer	MA0047.3	0.00202	0	FOXA2
motif_AGTGT	enhancer	MA0143.4	0.000515	0	SOX2
motif_ATAAA	enhancer	MA0465.2	4.26e-05	0	CDX2
motif_ATCAT	enhancer	MA0018.4	0.00231	1	CREB1
motif_ATGAC	enhancer	MA1632.1	0.00293	1	ATF2
motif_ATGCAA	enhancer	MA0507.1	0.00108	1	POU2F2
motif_ATTTA	enhancer	MA0046.2	0.00131	0	HNF1A
motif_CAAAT	enhancer	MA0507.1	0.000561	1	POU2F2
motif_CAAGAA	enhancer	MA0473.3	0.00265	1	ELF1
motif_CACTA	enhancer	MA1530.1	0.0021	0	NKX6-3
motif_CCATA	enhancer	MA0083.3	0.000863	1	SRF
motif_CCGGAT	enhancer	MA0686.1	0.000232	0	SPDEF
motif_CTATT	enhancer	MA0052.4	0.00222	1	MEF2A
motif_CTCGCA	enhancer	MA0907.1	0.00463	0	HOXC13
motif_CTGGTG	enhancer	MA1648.1	0.00178	1	TCF12
motif_CTTAG	enhancer	MA0109.1	0.00663	0	HLTF
motif_GAAGT	enhancer	MA0062.3	0.000203	1	GABPA
motif_GAATA	enhancer	MA1579.1	0.00565	0	ZBTB26
motif_GACAT	enhancer	MA0018.4	0.0019	1	CREB1
motif_GAGCCCC	enhancer	MA1599.1	0.00265	0	ZNF682
motif_GATAC	enhancer	MA0517.1	0.000371	1	STAT2
motif_GATTG	enhancer	MA0060.3	0.000281	1	NFYA
motif_GCATT	enhancer	MA0507.1	0.000756	1	POU2F2
motif_GCCAGC	enhancer	MA0092.1	0.00293	0	Hand1::Tcf3
motif_GCCTAA	enhancer	MA0812.1	0.00156	0	TFAP2B(var.2)
motif_GCTGTA	enhancer	MA1593.1	0.00169	0	ZNF317
motif_GGGGGGGGG	enhancer	MA0599.1	0.00129	1	KLF5
motif_GTACT	enhancer	MA1534.1	0.00923	0	NR1I3
motif_GTAGG	enhancer	MA1585.1	0.000324	0	ZKSCAN1
motif_GTGGA	enhancer	MA0624.1	0.00465	1	NFATC1
motif_GTTAT	enhancer	MA0490.2	0.00638	1	JUNB
motif_TAACA	enhancer	MA0481.3	0.00246	0	FOXP1
motif_TAATG	enhancer	MA1504.1	2.03e-05	0	HOXC4
motif_TAGAT	enhancer	MA0036.3	0.00229	0	GATA2
motif_TAGTC	enhancer	MA1573.1	0.000256	0	THAP11
motif_TATAG	enhancer	MA0773.1	0.00829	0	MEF2D
motif_TATCC	enhancer	MA0624.1	0.00678	1	NFATC1
motif_TATGT	enhancer	MA0633.1	0.000475	0	Twist2
motif_TCAAT	enhancer	MA1645.1	0.000804	0	NKX2-2
motif_TCCCT	enhancer	MA0624.1	0.00173	1	NFATC1
motif_TCCTC	enhancer	MA0080.5	0.000177	1	SPI1
motif_TCTACC	enhancer	MA0764.2	0.00604	0	ETV4
motif_TCTTT	enhancer	MA0492.1	0.00918	1	JUND
motif_TGAGA	enhancer	MA1592.1	0.00203	0	ZNF274
motif_TGCTT	enhancer	MA0897.1	0.000639	0	Hmx2
motif_TGTCA	enhancer	MA0670.1	0.000343	0	NFIA
motif_TGTGC	enhancer	MA0002.2	0.00328	0	RUNX1
motif_TTCTG	enhancer	MA1646.1	0.00191	0	OSR2
motif_TTGAA	enhancer	MA0769.2	0.00167	1	TCF7
motif_TTTGG	enhancer	MA0700.2	0.0019	0	LHX2
motif_AAATC	promoter	MA0507.1	0.000723	1	POU2F2
motif_AACCA	promoter	MA1113.2	0.00241	0	PBX2
motif_AACGG	promoter	MA0100.3	0.000459	1	MYB
motif_AAGAA	promoter	MA1624.1	0.000993	0	Stat5a
motif_AAGGC	promoter	MA0095.2	0.00546	1	YY1
motif_ACCCG	promoter	MA0767.1	0.000821	0	GCM2
motif_ACCGA	promoter	MA1420.1	0.000371	1	IRF5
motif_ACGTG	promoter	MA0259.1	5.74e-05	1	ARNT
motif_ACTACC	promoter	MA0645.1	0.00269	1	ETV6
motif_AGTCA	promoter	MA1142.1	0.000112	1	JUND
motif_AGTTG	promoter	MA0100.3	2.28e-05	1	MYB
motif_ATAAT	promoter	MA0903.1	5.08e-05	0	HOXB3
motif_ATATA	promoter	MA0108.2	0.00562	0	TBP
motif_ATCAG	promoter	MA0829.2	0.00238	1	SREBF1
motif_ATCTTC	promoter	MA0765.2	0.00882	0	ETV5
motif_ATGAC	promoter	MA1632.1	0.00291	1	ATF2
motif_ATTCC	promoter	MA0624.1	0.00055	1	NFATC1
motif_ATTGAAG	promoter	MA0080.5	0.01	1	SPI1
motif_CACAT	promoter	MA1108.2	0.000433	1	MXI1
motif_CACGC	promoter	MA0006.1	5.05e-05	1	ARNT
motif_CACTG	promoter	MA0100.3	0.0051	1	MYB
motif_CAGGGG	promoter	MA1102.2	1.26e-05	0	CTCFL
motif_CAGTA	promoter	MA0100.3	0.00966	1	MYB
motif_CATAC	promoter	MA0025.2	0.00083	0	NFIL3
motif_CATCG	promoter	MA1638.1	0.00328	0	HAND2
motif_CATTT	promoter	MA1530.1	0.00401	0	NKX6-3
motif_CCCTT	promoter	MA1600.1	0.00168	0	ZNF684
motif_CCGCG	promoter	MA1122.1	0.000363	0	TFDP1
motif_CCTCT	promoter	MA1615.1	0.0066	0	Plagl1
motif_CGAGG	promoter	MA0147.3	0.0093	1	MYC
motif_CGATA	promoter	MA0754.1	0.00105	1	CUX1
motif_CGGCT	promoter	MA1635.1	0.00156	0	BHLHE22(var.2)
motif_CGGGA	promoter	MA0154.4	0.00065	1	EBF1
motif_CGGTG	promoter	MA0522.3	0.00285	1	TCF3
motif_CGTAA	promoter	MA0594.2	0.000271	0	HOXA9
motif_CTAGAC	promoter	MA1557.1	0.000192	1	SMAD5
motif_CTCCT	promoter	MA0528.2	0.00046	0	ZNF263
motif_CTCGG	promoter	MA1650.1	0.00823	0	ZBTB14
motif_CTGAG	promoter	MA0495.3	0.00741	1	MAFF
motif_CTGGT	promoter	MA1123.2	0.000683	0	TWIST1
motif_CTTTC	promoter	MA0508.3	0.000425	0	PRDM1
motif_GAAAG	promoter	MA0508.3	1.63e-05	0	PRDM1
motif_GACTC	promoter	MA0835.2	0.00395	1	BATF3
motif_GATGT	promoter	MA0698.1	0.000198	0	ZBTB18
motif_GCACC	promoter	MA1648.1	0.00319	1	TCF12
motif_GCCGG	promoter	MA1628.1	0.00527	0	Zic1::Zic2
motif_GCGAA	promoter	MA0520.1	0.000938	0	Stat6
motif_GCGCT	promoter	MA1650.1	0.00147	0	ZBTB14
motif_GCGTC	promoter	MA0006.1	0.00759	1	ARNT
motif_GCTTA	promoter	MA0714.1	0.00243	0	PITX3
motif_GGACG	promoter	MA0131.2	0.000727	0	HINFP
motif_GGAGC	promoter	MA1646.1	0.0115	0	OSR2
motif_GGCCC	promoter	MA1548.1	0.00013	0	PLAGL2
motif_GGTAT	promoter	MA0808.1	0.00372	0	TEAD3
motif_GTAGG	promoter	MA1585.1	0.000129	0	ZKSCAN1
motif_GTCGA	promoter	MA1587.1	0.00486	0	ZNF135
motif_GTTAA	promoter	MA0046.2	5.99e-05	0	HNF1A
motif_GTTTT	promoter	MA1616.1	0.000654	0	Prdm15
motif_TAAAA	promoter	MA0901.2	0.000229	0	HOXB13
motif_TCAAC	promoter	MA0100.3	0.00265	1	MYB
motif_TCCAGC	promoter	MA0090.3	0.000573	0	TEAD1
motif_TCCCC	promoter	MA1117.1	2.25e-05	1	RELB
motif_TCGCA	promoter	MA0161.2	0.00583	1	NFIC
motif_TCGTT	promoter	MA0087.1	0.0131	0	Sox5
motif_TGATT	promoter	MA0611.1	3.56e-05	0	Dux
motif_TGCAT	promoter	MA0507.1	8.76e-05	1	POU2F2
motif_TGCGG	promoter	MA1650.1	0.00111	0	ZBTB14
motif_TGCTA	promoter	MA0671.1	0.00958	0	NFIX
motif_TGGCG	promoter	MA0470.2	0.000505	1	E2F4
motif_TGTCC	promoter	MA0138.2	0.00186	1	REST
motif_TGTGA	promoter	MA0690.1	0.00122	1	TBX21
motif_TTATC	promoter	MA0766.2	0.000203	0	GATA5
motif_TTGGGC	promoter	MA1656.1	0.000499	0	ZNF449
motif_AGCTC	promoter	NA	NA	NA	NA

## Sheet: HeLa-S3
De Novo Motif Name	Motif Region	Similar Motif in Jaspar	P-value	Found in UniBind	Corresponding TF
motif_AAAAC	enhancer	MA1616.1	0.00336	0	Prdm15
motif_AACTT	enhancer	MA1534.1	0.00103	0	NR1I3
motif_AAGGGAA	enhancer	MA1604.1	4.24e-05	0	Ebf2
motif_AAGTCGCT	enhancer	MA0640.2	0.00365	0	ELF3
motif_AATAG	enhancer	MA0660.1	0.00364	0	MEF2B
motif_AATCA	enhancer	MA1639.1	8.82e-06	0	MEIS1(var.2)
motif_AATGC	enhancer	MA0495.3	0.00656	1	MAFF
motif_ACAAT	enhancer	MA0078.1	0.000193	0	Sox17
motif_ACATA	enhancer	MA0785.1	0.000661	0	POU2F1
motif_ACGTT	enhancer	MA0058.3	0.00294	1	MAX
motif_AGAGT	enhancer	MA1588.1	0.0106	0	ZNF136
motif_AGGAT	enhancer	MA1105.2	0.0025	0	GRHL2
motif_ATAAA	enhancer	MA0465.2	5.02e-05	0	CDX2
motif_ATATT	enhancer	MA0602.1	0.00109	0	Arid5a
motif_ATCGA	enhancer	MA0755.1	0.00122	0	CUX2
motif_ATGTA	enhancer	MA1479.1	0.000567	0	DMRTC2
motif_ATTGG	enhancer	MA0060.3	0.000309	1	NFYA
motif_CAGAA	enhancer	MA1625.1	2.15e-05	0	Stat5b
motif_CAGTT	enhancer	MA0100.3	0.000193	0	MYB
motif_CATGA	enhancer	MA0488.1	0.00152	1	JUN
motif_CGCGACG	enhancer	MA0471.2	0.00507	1	E2F6
motif_CTAAG	enhancer	MA0903.1	0.0106	0	HOXB3
motif_CTTTA	enhancer	MA0523.1	0.0123	1	TCF7L2
motif_GAAAG	enhancer	MA0508.3	0.000189	1	PRDM1
motif_GATTA	enhancer	MA0714.1	0.00023	0	PITX3
motif_GCAAA	enhancer	MA0627.2	0.000412	0	POU2F3
motif_GCTGT	enhancer	MA1593.1	0.000135	0	ZNF317
motif_GTAAC	enhancer	MA1657.1	0.00142	0	ZNF652
motif_GTACA	enhancer	MA0113.3	0.00141	0	NR3C1
motif_GTCAT	enhancer	MA0491.2	8.3e-05	1	JUND
motif_GTTAA	enhancer	MA1657.1	0.000303	0	ZNF652
motif_GTTTT	enhancer	MA0517.1	0.00767	1	STAT1
motif_TAATT	enhancer	MA1577.1	2.15e-05	0	TLX2
motif_TACCA	enhancer	MA1116.1	0.0101	0	RBPJ
motif_TAGTA	enhancer	MA0895.1	0.00389	0	HMBOX1
motif_TATAC	enhancer	MA0047.3	0.00103	0	FOXA2
motif_TATCT	enhancer	MA0036.3	7.43e-05	0	GATA2
motif_TCTAT	enhancer	MA0052.4	0.00442	0	MEF2A
motif_TCTTG	enhancer	MA0062.3	0.00734	1	GABPA
motif_TGAAT	enhancer	MA0611.1	0.00374	0	Dux
motif_TGAGCA	enhancer	MA1520.1	0.0125	0	MAF
motif_TGCCCTT	enhancer	MA0065.2	0.000319	0	Pparg::Rxra
motif_TGCTT	enhancer	MA1115.1	0.00725	0	POU5F1
motif_TGGCAG	enhancer	MA1528.1	0.000608	0	NFIX(var.2)
motif_TGTGA	enhancer	MA1108.2	0.00184	1	MXI1
motif_TGTTC	enhancer	MA1655.1	0.000244	0	ZNF341
motif_TTACT	enhancer	MA0852.2	0.00465	0	FOXK1
motif_TTATG	enhancer	MA1113.2	9.26e-05	0	PBX2
motif_TTGAT	enhancer	MA0070.1	4.87e-05	0	PBX1
motif_TTTCA	enhancer	MA0624.1	0.00115	0	NFATC1
motif_TTTGT	enhancer	MA0514.1	0.000138	0	Sox3
motif_AGACCGGC	enhancer	NA	NA	NA	NA
motif_CGTAT	enhancer	NA	NA	NA	NA
motif_TTAGA	enhancer	NA	NA	NA	NA
motif_AAAAC	promoter	MA0517.1	0.00327	1	STAT1
motif_AAAGG	promoter	MA0523.1	0.000462	1	TCF7L2
motif_AAATA	promoter	MA0052.4	0.00245	0	MEF2A
motif_AACCGG	promoter	MA0145.3	0.000259	0	TFCP2
motif_AACTC	promoter	MA0100.3	0.00185	0	MYB
motif_AAGCC	promoter	MA0146.2	0.000934	0	Zfx
motif_ACAAG	promoter	MA0836.2	0.000613	0	CEBPD
motif_ACAGT	promoter	MA0138.2	0.00127	1	REST
motif_AGACG	promoter	MA1638.1	0.00133	0	HAND2
motif_AGGGC	promoter	MA0813.1	0.00332	0	TFAP2B(var.3)
motif_AGTCA	promoter	MA1633.1	0.000174	0	BACH1
motif_AGTGT	promoter	MA1566.1	0.00215	0	TBX3
motif_ATAGC	promoter	MA0671.1	0.0106	0	NFIX
motif_ATATT	promoter	MA0602.1	0.000915	0	Arid5a
motif_ATCCCC	promoter	MA1630.1	9e-05	0	Znf281
motif_ATGAT	promoter	MA0488.1	0.00498	1	JUN
motif_ATGGG	promoter	MA0060.3	0.00238	1	NFYA
motif_CAATG	promoter	MA1110.1	0.000248	0	NR1H4
motif_CACAC	promoter	MA1523.1	0.0007	0	MSANTD3
motif_CACCA	promoter	MA1565.1	0.00138	0	TBX18
motif_CATAA	promoter	MA0025.2	9.29e-05	0	NFIL3
motif_CATGTA	promoter	MA1108.2	0.000304	1	MXI1
motif_CCACG	promoter	MA0147.3	0.000295	1	MYC
motif_CCAGC	promoter	MA0092.1	0.000368	0	Hand1::Tcf3
motif_CCATT	promoter	MA1608.1	0.00114	0	Isl1
motif_CCCTA	promoter	MA1102.2	0.00082	0	CTCFL
motif_CCGAA	promoter	MA0772.1	0.00127	0	IRF7
motif_CCTCC	promoter	MA0471.2	0.00075	1	E2F6
motif_CCTTG	promoter	MA1540.1	0.000108	0	NR5A1
motif_CGAGT	promoter	MA1523.1	0.00633	0	MSANTD3
motif_CGATA	promoter	MA0749.1	0.0013	0	ZBED1
motif_CGCCC	promoter	MA1513.1	0.000165	0	KLF15
motif_CGCGG	promoter	MA0147.3	0.00455	1	MYC
motif_CGGCA	promoter	MA1583.1	0.00127	0	ZFP57
motif_CGTAT	promoter	MA0818.1	0.00182	0	BHLHE22
motif_CGTGCG	promoter	MA0147.3	0.000636	1	MYC
motif_CTAAT	promoter	MA0912.2	0.000775	0	HOXD3
motif_CTAGA	promoter	MA1153.1	0.00193	0	Smad4
motif_CTGCT	promoter	MA1631.1	0.000944	0	ASCL1(var.2)
motif_CTGTG	promoter	MA1629.1	0.000647	0	Zic2
motif_CTTTA	promoter	MA0114.4	0.00265	0	HNF4A
motif_GACCT	promoter	MA0071.1	0.000218	0	RORA
motif_GATCGT	promoter	MA0768.1	0.0122	0	LEF1
motif_GATTC	promoter	MA0479.1	0.0015	0	FOXH1
motif_GCAAA	promoter	MA0627.2	0.000408	0	POU2F3
motif_GCAGG	promoter	MA1628.1	9.76e-05	0	Zic1::Zic2
motif_GCCGT	promoter	MA0748.2	0.00329	0	YY2
motif_GCGCA	promoter	MA0506.1	0.000166	1	NRF1
motif_GCGTT	promoter	MA0006.1	0.00174	0	Ahr::Arnt
motif_GGGAA	promoter	MA0471.2	3.81e-05	1	E2F6
motif_GGGGTC	promoter	MA1535.1	0.000471	0	NR2C1
motif_GGTGG	promoter	MA0695.1	0.00103	0	ZBTB7C
motif_GGTTT	promoter	MA1616.1	0.00153	0	Prdm15
motif_GTAAC	promoter	MA1478.1	0.00185	0	DMRTA2
motif_GTCTC	promoter	MA0067.1	0.0044	0	Pax2
motif_GTTAT	promoter	MA1544.1	0.000562	0	OVOL1
motif_GTTGC	promoter	MA1554.1	0.000802	0	RFX7
motif_TAAGT	promoter	MA1577.1	0.00188	0	TLX2
motif_TAGGA	promoter	MA1116.1	0.00832	0	RBPJ
motif_TATCA	promoter	MA0631.1	0.000389	0	Six3
motif_TATGC	promoter	MA0789.1	0.000607	0	POU3F4
motif_TCATC	promoter	MA0488.1	0.000355	1	JUN
motif_TCCAA	promoter	MA0769.2	0.00712	0	TCF7
motif_TCGAC	promoter	MA0130.1	0.0118	0	ZNF354C
motif_TCTTA	promoter	MA0122.3	0.00703	0	Nkx3-2
motif_TGCACTT	promoter	MA0062.3	0.00211	1	GABPA
motif_TGTCG	promoter	MA0498.2	0.000522	0	MEIS1
motif_TGTTCA	promoter	MA1655.1	0.00047	0	ZNF341
motif_TTAAA	promoter	MA0777.1	0.000847	0	MYBL2
motif_TTACG	promoter	MA0604.1	0.00013	0	Atf1
motif_TTCGC	promoter	MA0471.2	0.00422	1	E2F6
motif_TTGGT	promoter	MA0060.3	0.00684	1	NFYA
motif_TTTCT	promoter	MA1623.1	0.000173	0	Stat2
motif_TTTGAGGCTA	promoter	MA0684.2	0.00683	0	RUNX3
motif_CGGAGC	promoter	NA	NA	NA	NA
motif_GAAGA	promoter	NA	NA	NA	NA
motif_TCGGG	promoter	NA	NA	NA	NA

## Sheet: HMEC
De Novo Motif Name	Motif Region	Similar Motif in Jaspar	P-value	Found in UniBind	Corresponding TF
motif_AAATT	enhancer	MA1577.1	0.000478	0	TLX2
motif_AACAT	enhancer	MA0148.4	3.35e-05	0	FOXA1
motif_AACCA	enhancer	MA0895.1	0.00108	0	HMBOX1
motif_AAGAA	enhancer	MA1624.1	0.000208	0	Stat5a
motif_AAGGT	enhancer	MA0116.1	2.88e-06	0	Znf423
motif_AATAG	enhancer	MA0052.4	0.000192	0	MEF2A
motif_ACACC	enhancer	MA0688.1	4.34e-05	0	TBX2
motif_ACAGG	enhancer	MA1114.1	0.00303	0	PBX3
motif_ACCCGA	enhancer	MA1118.1	0.00244	0	SIX1
motif_ACGTT	enhancer	MA1105.2	0.0124	0	GRHL2
motif_ACTAT	enhancer	MA0078.1	0.00884	0	Sox17
motif_ACTGA	enhancer	MA0100.3	0.0114	0	MYB
motif_ACTTC	enhancer	MA0645.1	0.000825	0	ETV6
motif_AGCTT	enhancer	MA0164.1	0.000394	0	Nr2e3
motif_AGGCA	enhancer	MA0003.4	0.00148	0	TFAP2A
motif_AGTGT	enhancer	MA0122.3	0.00135	0	Nkx3-2
motif_AGTTG	enhancer	MA0100.3	0.000398	0	MYB
motif_ATAAT	enhancer	MA0036.3	0.000911	0	GATA2
motif_ATGAC	enhancer	MA0093.3	0.000113	0	USF1
motif_ATGGA	enhancer	MA1109.1	0.00277	0	NEUROD1
motif_ATGTG	enhancer	MA1108.2	3.78e-05	0	MXI1
motif_ATTCC	enhancer	MA0463.2	9.05e-05	0	BCL6
motif_CAACT	enhancer	MA0100.3	3.66e-05	0	MYB
motif_CACTC	enhancer	MA0503.1	0.00133	0	Nkx2-5(var.2)
motif_CATCA	enhancer	MA0018.4	6.4e-05	0	CREB1
motif_CATGC	enhancer	MA1108.2	0.00454	0	MXI1
motif_CATTG	enhancer	MA0078.1	0.000305	0	Sox17
motif_CCCCCC	enhancer	MA0753.2	0.000218	0	ZNF740
motif_CCTAC	enhancer	MA1585.1	0.000276	0	ZKSCAN1
motif_CCTTTC	enhancer	MA1112.2	0.000475	0	NR4A1
motif_CTAAC	enhancer	MA0043.3	0.0128	0	HLF
motif_CTAGG	enhancer	MA1540.1	0.00872	0	NR5A1
motif_CTTAA	enhancer	MA0122.3	0.00282	0	Nkx3-2
motif_GAAGC	enhancer	MA1646.1	3.47e-05	0	OSR2
motif_GATAC	enhancer	MA0610.1	0.000352	0	DMRT3
motif_GCAAT	enhancer	MA0102.4	6.79e-06	0	CEBPA
motif_GCCAA	enhancer	MA0670.1	0.00049	0	NFIA
motif_GCTCA	enhancer	MA0141.3	0.00194	0	ESRRB
motif_GCTGC	enhancer	MA0500.2	0.000248	0	MYOG
motif_GGACA	enhancer	MA0775.1	0.000159	0	MEIS3
motif_GGGGA	enhancer	MA0528.2	0.000624	0	ZNF263
motif_GGTAA	enhancer	MA0624.1	0.00166	0	NFATC1
motif_GTCCGG	enhancer	MA0484.2	0.00828	0	HNF4G
motif_GTCTT	enhancer	MA0676.1	0.00609	0	Nr2e1
motif_GTGAGA	enhancer	MA1652.1	0.000758	0	ZKSCAN5
motif_GTGCC	enhancer	MA0526.3	0.000648	0	USF2
motif_TAAAG	enhancer	MA0901.2	0.000393	0	HOXB13
motif_TAAGT	enhancer	MA0122.3	0.000149	0	Nkx3-2
motif_TACAA	enhancer	MA1603.1	0.00149	0	Dmrt1
motif_TACCT	enhancer	MA0103.3	0.00145	0	ZEB1
motif_TAGAC	enhancer	MA1557.1	0.00224	0	SMAD5
motif_TAGCA	enhancer	MA1479.1	0.00658	0	DMRTC2
motif_TATTT	enhancer	MA0879.1	0.00194	0	Dlx1
motif_TCATA	enhancer	MA0488.1	0.000111	0	JUN
motif_TCCAT	enhancer	MA0095.2	0.00312	0	YY1
motif_TCCCA	enhancer	MA1116.1	1.06e-05	0	RBPJ
motif_TCCTC	enhancer	MA0081.2	0.000566	0	SPIB
motif_TGATT	enhancer	MA0884.1	0.000602	0	DUXA
motif_TGCACG	enhancer	MA0019.1	0.00114	0	Ddit3::Cebpa
motif_TGTAT	enhancer	MA0610.1	0.000289	0	DMRT3
motif_TGTTA	enhancer	MA0498.2	0.00414	0	MEIS1
motif_TTATG	enhancer	MA1640.1	3.02e-05	0	MEIS2(var.2)
motif_TTCAG	enhancer	MA1119.1	0.000534	0	SIX2
motif_TTCTA	enhancer	MA0771.1	0.0132	0	HSF4
motif_TTGCGT	enhancer	MA0744.2	0.0128	0	SCRT2
motif_TTTAC	enhancer	MA0481.3	2.02e-05	0	FOXP1
motif_TTTGT	enhancer	MA0442.2	0.000143	0	SOX10
motif_ATATC	enhancer	NA	NA	NA	NA
motif_CCGTAG	enhancer	NA	NA	NA	NA
motif_TCGGAT	enhancer	NA	NA	NA	NA
motif_AACAA	promoter	MA0851.1	0.000215	0	Foxj3
motif_AACCG	promoter	MA0145.3	0.00087	0	TFCP2
motif_AAGGA	promoter	MA0764.2	0.00143	0	ETV4
motif_AAGTT	promoter	MA0672.1	0.00297	0	NKX2-3
motif_AATGG	promoter	MA1608.1	3.77e-05	0	Isl1
motif_ACGCG	promoter	MA0632.2	0.0019	0	TCFL5
motif_ACTAG	promoter	MA1608.1	0.00763	0	Isl1
motif_ACTTT	promoter	MA0109.1	0.00187	0	HLTF
motif_AGAGC	promoter	MA1655.1	0.0104	0	ZNF341
motif_AGCCC	promoter	MA1656.1	0.000699	0	ZNF449
motif_AGGGT	promoter	MA0039.4	0.00136	0	KLF4
motif_AGGTA	promoter	MA0103.3	0.00403	0	ZEB1
motif_ATGAT	promoter	MA0829.2	0.000954	0	SREBF1(var.2)
motif_ATTAA	promoter	MA0703.2	0.00133	0	LMX1B
motif_CAAAA	promoter	MA0627.2	0.00113	0	POU2F3
motif_CACCC	promoter	MA0039.4	1.37e-05	0	KLF4
motif_CACGG	promoter	MA0259.1	0.000117	0	ARNT::HIF1A
motif_CAGCG	promoter	MA0629.1	0.00229	0	Rhox11
motif_CATTT	promoter	MA1530.1	0.0027	0	NKX6-3
motif_CCAATC	promoter	MA1644.1	8.66e-05	0	NFYC
motif_CCCAC	promoter	MA1601.1	4.82e-05	0	ZNF75D
motif_CCCCG	promoter	MA1578.1	0.000532	0	VEZF1
motif_CCGAA	promoter	MA0624.1	0.00032	0	NFATC1
motif_CCGCT	promoter	MA0471.2	0.00458	0	E2F6
motif_CCGGC	promoter	MA0471.2	0.00204	0	E2F6
motif_CCTCC	promoter	MA1522.1	2.87e-05	0	MAZ
motif_CCTTGAA	promoter	MA0592.3	2.23e-06	0	ESRRA
motif_CGACT	promoter	MA0100.3	0.00847	0	MYB
motif_CGAGG	promoter	MA1627.1	0.00556	0	Wt1
motif_CGGAG	promoter	MA1522.1	0.00552	0	MAZ
motif_CGTAAC	promoter	MA1546.1	0.00413	0	PAX3(var.2)
motif_CGTGT	promoter	MA1493.1	0.000881	0	HES6
motif_CGTTC	promoter	MA1649.1	0.00225	0	ZBTB12
motif_CTCGC	promoter	MA0528.2	0.000635	0	ZNF263
motif_CTCTTA	promoter	MA1657.1	0.00319	0	ZNF652
motif_GAAAG	promoter	MA0508.3	7.61e-07	0	PRDM1
motif_GAAGC	promoter	MA1646.1	0.000281	0	OSR2
motif_GACAC	promoter	MA1647.1	0.00723	0	PRDM4
motif_GAGATGTGA	promoter	MA0807.1	0.000304	0	TBX5
motif_GCCGT	promoter	MA0748.2	0.00099	0	YY2
motif_GCGCA	promoter	MA0506.1	0.00107	0	NRF1
motif_GCGGG	promoter	MA1513.1	8.13e-06	0	KLF15
motif_GCGTC	promoter	MA1132.1	0.00978	0	JUN::JUNB
motif_GCTAT	promoter	MA1641.1	0.000912	0	MYF5
motif_GCTGC	promoter	MA0500.2	0.000269	0	MYOG
motif_GGAAT	promoter	MA0808.1	3.68e-05	0	TEAD3
motif_GGACC	promoter	MA1535.1	0.00117	0	NR2C1
motif_GGCAG	promoter	MA1528.1	0.000468	0	NFIX(var.2)
motif_GGCGA	promoter	MA0732.1	0.00499	0	EGR3
motif_GGCTT	promoter	MA1599.1	0.000948	0	ZNF682
motif_GGGGC	promoter	MA1102.2	3.01e-06	0	CTCFL
motif_GGTGG	promoter	MA0743.2	0.000629	0	SCRT1
motif_GTAGAC	promoter	MA1602.1	0.000164	0	ZSCAN29
motif_GTCGG	promoter	MA1513.1	0.00214	0	KLF15
motif_GTCTA	promoter	MA1602.1	0.00224	0	ZSCAN29
motif_GTGCG	promoter	MA1650.1	0.000174	0	ZBTB14
motif_TAAAT	promoter	MA0880.1	0.000167	0	Dlx3
motif_TATTGC	promoter	MA0465.2	0.00012	0	CDX2
motif_TCAGA	promoter	MA0092.1	0.00914	0	Hand1::Tcf3
motif_TCCAG	promoter	MA0090.3	0.000464	0	TEAD1
motif_TCCCT	promoter	MA1637.1	0.000486	0	EBF3
motif_TCTGGT	promoter	MA1484.1	0.00245	0	ETS2
motif_TGAGTG	promoter	MA1523.1	3.47e-06	0	MSANTD3
motif_TGCTC	promoter	MA0815.1	0.00512	0	TFAP2C(var.3)
motif_TGTCC	promoter	MA0498.2	0.000189	0	MEIS1
motif_TTACT	promoter	MA0601.1	0.00167	0	Arid3b
motif_TTATG	promoter	MA1113.2	7.75e-05	0	PBX2
motif_TTCCG	promoter	MA0765.2	2.23e-05	0	ETV5
motif_TTTCATC	promoter	MA1119.1	0.00116	0	SIX2
motif_TTTTT	promoter	MA1125.1	0.00473	0	ZNF384
motif_ATATC	promoter	NA	NA	NA	NA
motif_GATCG	promoter	NA	NA	NA	NA

## Sheet: IMR90
De Novo Motif Name	Motif Region	Similar Motif in Jaspar	P-value	Found in UniBind	Corresponding TF
motif_AAACG	enhancer	MA1487.1	0.00348	0	FOXE1
motif_AACAT	enhancer	MA0148.4	6.09e-05	0	FOXA1
motif_AACTA	enhancer	MA0718.1	0.000716	0	RAX
motif_AAGCAA	enhancer	MA1115.1	0.00131	0	POU5F1
motif_AATAG	enhancer	MA0052.4	0.000134	0	MEF2A
motif_AATGC	enhancer	MA0143.4	0.00111	0	SOX2
motif_ACAAC	enhancer	MA0868.2	0.00372	0	SOX8
motif_ACACAC	enhancer	MA1155.1	0.00121	0	ZSCAN4
motif_ACGAT	enhancer	MA0873.1	0.00785	0	HOXD12
motif_ACTGGT	enhancer	MA1620.1	0.0108	0	Ptf1a(var.3)
motif_ACTTT	enhancer	MA0114.4	0.00197	0	HNF4A
motif_AGAAT	enhancer	MA1625.1	0.000154	0	Stat5b
motif_AGATA	enhancer	MA0140.2	0.00227	0	GATA1::TAL1
motif_AGTCA	enhancer	MA0676.1	0.000176	0	Nr2e1
motif_ATACT	enhancer	MA0887.1	0.00626	0	EVX1
motif_ATGTG	enhancer	MA1108.2	0.00155	1	MXI1
motif_ATTAC	enhancer	MA0601.1	0.00164	0	Arid3b
motif_ATTGA	enhancer	MA0046.2	0.000617	0	HNF1A
motif_CAAAT	enhancer	MA0627.2	4.33e-05	0	POU2F3
motif_CAGTT	enhancer	MA0100.3	4.68e-05	0	MYB
motif_CATAA	enhancer	MA0025.2	0.000231	0	NFIL3
motif_CATCGGCA	enhancer	MA1651.1	0.00237	0	ZFP42
motif_CATTC	enhancer	MA0808.1	0.00147	0	TEAD3
motif_CCTGTCC	enhancer	MA0499.2	0.000287	0	MYOD1
motif_CTACA	enhancer	MA0610.1	0.00303	0	DMRT3
motif_CTATT	enhancer	MA0660.1	0.000477	0	MEF2B
motif_GAAAA	enhancer	MA0606.1	0.000393	0	NFAT5
motif_GAAGGT	enhancer	MA1654.1	0.000763	0	ZNF16
motif_GATTT	enhancer	MA0479.1	0.00276	0	FOXH1
motif_GCCGAC	enhancer	MA0739.1	0.000973	0	Hic1
motif_GCTAA	enhancer	MA0037.3	0.00466	0	GATA3
motif_GGTAT	enhancer	MA0808.1	0.000708	0	TEAD3
motif_GGTTA	enhancer	MA1657.1	0.005	0	ZNF652
motif_GTAAC	enhancer	MA0526.3	0.00364	1	USF2
motif_GTGTA	enhancer	MA1567.1	0.0019	0	TBX6
motif_GTTTC	enhancer	MA1647.1	8.42e-05	0	PRDM4
motif_TAAGT	enhancer	MA0124.2	0.0006	0	Nkx3-1
motif_TAATC	enhancer	MA0711.1	0.000238	0	OTX1
motif_TACCC	enhancer	MA0631.1	0.00217	0	Six3
motif_TAGTG	enhancer	MA0672.1	0.000325	0	NKX2-3
motif_TATCT	enhancer	MA0482.2	0.00013	0	GATA4
motif_TATGA	enhancer	MA0490.2	0.00795	0	JUNB
motif_TCAAT	enhancer	MA1645.1	0.000659	0	NKX2-2
motif_TCACGTAG	enhancer	MA0804.1	0.000204	0	TBX19
motif_TCAGA	enhancer	MA0496.3	0.00803	1	MAFK
motif_TCGCTG	enhancer	MA0496.3	0.00608	1	MAFK
motif_TCTAG	enhancer	MA1649.1	0.000733	0	ZBTB12
motif_TCTTA	enhancer	MA0080.5	0.0086	0	SPI1
motif_TGATG	enhancer	MA1639.1	0.000174	0	MEIS1(var.2)
motif_TGCGTC	enhancer	MA1132.1	0.000472	0	JUN::JUNB
motif_TTAAA	enhancer	MA0898.1	0.0013	0	Hmx3
motif_TTAGC	enhancer	MA0670.1	0.00495	0	NFIA
motif_TTCAT	enhancer	MA1115.1	0.00239	0	POU5F1
motif_TTCCAA	enhancer	MA1624.1	0.000262	0	Stat5a
motif_TTGGA	enhancer	MA0671.1	0.00347	0	NFIX
motif_TTGTT	enhancer	MA1152.1	6.95e-06	0	SOX15
motif_TTTTG	enhancer	MA1125.1	0.00164	0	ZNF384
motif_TAGAC	enhancer	NA	NA	NA	NA
motif_AAAAG	promoter	MA1112.2	0.00731	0	NR4A1
motif_AAACCAC	promoter	MA0002.2	0.00158	0	RUNX1
motif_AACGC	promoter	MA0006.1	0.0094	0	Ahr::Arnt
motif_AACTT	promoter	MA0100.3	0.00034	0	MYB
motif_AATTG	promoter	MA0700.2	8.25e-05	0	LHX2
motif_ACAGT	promoter	MA1580.1	0.000267	0	ZBTB32
motif_ACGTT	promoter	MA0862.1	0.00248	0	GMEB2
motif_ACTGGC	promoter	MA1643.1	0.00332	0	NFIB
motif_AGCCC	promoter	MA0146.2	0.00225	0	Zfx
motif_AGCGG	promoter	MA1122.1	0.000928	0	TFDP1
motif_AGGGA	promoter	MA1604.1	8.93e-05	0	Ebf2
motif_AGTCAT	promoter	MA1141.1	0.000251	1	FOS
motif_AGTGTG	promoter	MA1155.1	0.00492	0	ZSCAN4
motif_ATGAT	promoter	MA0833.2	0.000515	0	ATF4
motif_ATTAA	promoter	MA0601.1	0.00013	0	Arid3b
motif_ATTTT	promoter	MA0497.1	0.00368	0	MEF2C
motif_CAATC	promoter	MA1644.1	0.000603	0	NFYC
motif_CACAT	promoter	MA1108.2	0.000168	1	MXI1
motif_CACGG	promoter	MA1650.1	0.00267	0	ZBTB14
motif_CCCCC	promoter	MA1578.1	0.000201	0	VEZF1
motif_CCGCG	promoter	MA1650.1	0.000506	0	ZBTB14
motif_CCTTT	promoter	MA1112.2	3.84e-06	0	NR4A1
motif_CGAGC	promoter	MA0632.2	0.00774	0	TCFL5
motif_CGCCG	promoter	MA1513.1	0.00101	0	KLF15
motif_CGGAG	promoter	MA1627.1	0.00051	0	Wt1
motif_CGGCA	promoter	MA1583.1	0.000676	0	ZFP57
motif_CGGTT	promoter	MA0647.1	0.000378	0	GRHL1
motif_CGTGG	promoter	MA0130.1	7.99e-06	0	ZNF354C
motif_CTCGT	promoter	MA0259.1	0.00377	0	ARNT::HIF1A
motif_CTTCAAA	promoter	MA0684.2	0.00596	0	RUNX3
motif_GAAAT	promoter	MA0518.1	0.00258	0	Stat4
motif_GAAGG	promoter	MA0765.2	0.000425	0	ETV5
motif_GAGAA	promoter	MA1625.1	0.000944	0	Stat5b
motif_GCAGA	promoter	MA1593.1	0.000361	0	ZNF317
motif_GCATT	promoter	MA1504.1	0.00229	0	HOXC4
motif_GCGCT	promoter	MA0506.1	0.00857	0	NRF1
motif_GCGTC	promoter	MA1529.1	0.00207	0	NHLH2
motif_GCTCC	promoter	MA1542.1	0.00221	0	OSR1
motif_GCTGT	promoter	MA1641.1	0.000186	0	MYF5
motif_GGACT	promoter	MA1117.1	0.00884	0	RELB
motif_GGCGA	promoter	MA0732.1	0.00427	0	EGR3
motif_GGCTT	promoter	MA1656.1	0.00086	0	ZNF449
motif_GGGGG	promoter	MA0155.1	6.78e-05	0	INSM1
motif_GGGTAT	promoter	MA0631.1	0.000756	0	Six3
motif_GTAAA	promoter	MA0047.3	0.000537	0	FOXA2
motif_GTACGA	promoter	MA1106.1	0.0106	0	HIF1A
motif_GTCGG	promoter	MA0748.2	0.00728	0	YY2
motif_GTGCAC	promoter	MA0836.2	0.00281	0	CEBPD
motif_GTTAG	promoter	MA0508.3	0.0113	0	PRDM1
motif_TAATG	promoter	MA1499.1	1.2e-05	0	HOXB4
motif_TATAC	promoter	MA0047.3	0.000431	0	FOXA2
motif_TATCA	promoter	MA0631.1	6.35e-05	0	Six3
motif_TATGT	promoter	MA1123.2	0.00274	0	TWIST1
motif_TCCCT	promoter	MA0528.2	0.000256	0	ZNF263
motif_TCCGG	promoter	MA0028.2	0.00135	1	ELK1
motif_TCCTC	promoter	MA0528.2	0.000205	0	ZNF263
motif_TCGAT	promoter	MA0754.1	0.00152	0	CUX1
motif_TCGCA	promoter	MA0671.1	0.00485	0	NFIX
motif_TCTAGA	promoter	MA1649.1	0.00131	0	ZBTB12
motif_TGAGT	promoter	MA1523.1	1.18e-05	0	MSANTD3
motif_TGGAA	promoter	MA1624.1	0.000279	0	Stat5a
motif_TGTCC	promoter	MA0113.3	0.00033	1	NR3C1
motif_TTCTG	promoter	MA1646.1	8.03e-05	0	OSR2
motif_TTGCC	promoter	MA0671.1	0.00259	0	NFIX
motif_TTTCG	promoter	MA0624.1	0.00024	0	NFATC1
motif_CCGAA	promoter	NA	NA	NA	NA
motif_GATCG	promoter	NA	NA	NA	NA

## Sheet: K562
De Novo Motif Name	Motif Region	Similar Motif in Jaspar	P-value	Found in UniBind	Corresponding TF
motif_AAAGC	enhancer	MA0523.1	0.000828	1	TCF7L2
motif_AAATA	enhancer	MA0052.4	0.00061	1	MEF2A
motif_AACAA	enhancer	MA0851.1	0.000165	0	Foxj3
motif_AAGAC	enhancer	MA0513.1	0.000604	1	SMAD2
motif_AAGTT	enhancer	MA0062.3	0.00513	1	GABPA
motif_AATGT	enhancer	MA0809.2	0.000729	1	TEAD4
motif_AATTC	enhancer	MA1588.1	0.00103	0	ZNF136
motif_ACCTCGA	enhancer	MA0592.3	0.000859	1	ESRRA
motif_ACGAA	enhancer	MA0442.2	0.00866	0	SOX10
motif_ACGGTT	enhancer	MA0777.1	0.00462	1	MYBL2
motif_ACTAC	enhancer	MA0895.1	0.00543	1	HMBOX1
motif_ACTCTC	enhancer	MA1627.1	0.0115	1	WT1
motif_ACTTA	enhancer	MA0122.3	1.83e-05	0	Nkx3-2
motif_AGAGA	enhancer	MA0508.3	0.0017	0	PRDM1
motif_AGCAT	enhancer	MA0501.1	0.0056	1	NFE2
motif_AGGTA	enhancer	MA1637.1	0.0015	0	EBF3
motif_AGTCAA	enhancer	MA0462.2	0.00183	1	JUN
motif_ATACA	enhancer	MA0108.2	0.00498	1	TBP
motif_ATCAC	enhancer	MA0829.2	0.00237	1	SREBF1
motif_ATCTA	enhancer	MA0035.4	0.00288	1	GATA1
motif_ATGAT	enhancer	MA0833.2	0.00196	1	ATF4
motif_ATGGGAC	enhancer	MA0093.3	0.00126	1	USF1
motif_ATTTG	enhancer	MA0679.2	0.00272	0	ONECUT1
motif_CAATC	enhancer	MA1636.1	0.000121	1	CEBPG
motif_CACCGG	enhancer	MA1648.1	0.00257	1	TCF12
motif_CATAA	enhancer	MA1113.2	0.00139	1	PBX2
motif_CATCCTA	enhancer	MA1636.1	0.00623	1	CEBPG
motif_CCTTT	enhancer	MA1112.2	0.000299	1	NR4A1
motif_CGAGGA	enhancer	MA0473.3	0.0114	1	ELF1
motif_CTGCCG	enhancer	MA1631.1	1.71e-05	1	ASCL1
motif_GACAT	enhancer	MA0148.4	0.00272	1	FOXA1
motif_GCTAA	enhancer	MA0670.1	0.00318	1	NFIA
motif_GCTTC	enhancer	MA1647.1	0.00202	0	PRDM4
motif_GGAAA	enhancer	MA0625.1	1.16e-06	1	NFATC3
motif_GGGCGCT	enhancer	MA0162.4	0.00121	1	EGR1
motif_GTAAG	enhancer	MA0122.3	0.00356	0	Nkx3-2
motif_GTATT	enhancer	MA0682.2	0.00706	0	PITX1
motif_TAAAC	enhancer	MA1103.2	0.000539	1	FOXK2
motif_TAACT	enhancer	MA0881.1	0.00112	0	Dlx4
motif_TACGT	enhancer	MA0862.1	1.98e-05	0	GMEB2
motif_TACTG	enhancer	MA1542.1	0.00387	0	OSR1
motif_TAGAT	enhancer	MA0035.4	0.000337	1	GATA1
motif_TATGC	enhancer	MA0785.1	0.000261	0	POU2F1
motif_TCAGT	enhancer	MA0496.3	0.00593	1	MAFK
motif_TCTGGT	enhancer	MA1484.1	0.00262	1	ETS2
motif_TGAAG	enhancer	MA0136.2	0.0107	0	ELF5
motif_TGTAC	enhancer	MA0114.4	0.000503	0	HNF4A
motif_TGTTA	enhancer	MA0084.1	0.00107	0	SRY
motif_TTATC	enhancer	MA0036.3	0.000312	1	GATA2
motif_TTCAT	enhancer	MA1115.1	0.00107	1	POU5F1
motif_TTCCA	enhancer	MA1624.1	0.000129	0	Stat5a
motif_TTCGCA	enhancer	MA0670.1	0.000128	1	NFIA
motif_TTGAC	enhancer	MA0670.1	7.45e-05	1	NFIA
motif_TTGTG	enhancer	MA1152.1	0.000199	0	SOX15
motif_TTTAA	enhancer	MA0046.2	0.001	0	HNF1A
motif_TTTCT	enhancer	MA1623.1	0.00225	0	Stat2
motif_ATAGT	enhancer	NA	NA	NA	NA
motif_CTATA	enhancer	NA	NA	NA	NA
motif_TTAGG	enhancer	NA	NA	NA	NA
motif_AAAAA	promoter	MA1125.1	0.00139	0	ZNF384
motif_AAAGT	promoter	MA0523.1	0.00827	1	TCF7L2
motif_AAATC	promoter	MA1113.2	0.00104	1	PBX2
motif_AACAT	promoter	MA0148.4	0.00214	1	FOXA1
motif_AACCA	promoter	MA1561.1	0.00128	0	SOX12
motif_AACTGG	promoter	MA0100.3	0.00145	0	MYB
motif_AAGGA	promoter	MA0768.1	0.00469	1	LEF1
motif_ACACG	promoter	MA1154.1	0.000661	0	ZNF282
motif_ACAGC	promoter	MA1655.1	0.000223	0	ZNF341
motif_ACGCT	promoter	MA0629.1	0.011	0	Rhox11
motif_ACGTG	promoter	MA0259.1	2.6e-05	1	ARNT
motif_ACTTA	promoter	MA0122.3	0.00029	0	Nkx3-2
motif_AGCCG	promoter	MA1581.1	0.000947	0	ZBTB6
motif_AGCGC	promoter	MA0506.1	0.00475	1	NRF1
motif_AGCTAT	promoter	MA1641.1	0.00379	0	MYF5
motif_AGGCC	promoter	MA0146.2	1.67e-06	0	Zfx
motif_AGGGT	promoter	MA0116.1	0.00408	0	Znf423
motif_ATACC	promoter	MA0738.1	0.00281	0	HIC2
motif_ATATA	promoter	MA0052.4	0.00544	1	MEF2A
motif_ATCGA	promoter	MA0754.1	0.00648	1	CUX1
motif_ATGGG	promoter	MA1108.2	0.000931	1	MXI1
motif_ATTAT	promoter	MA1480.1	0.00122	0	DPRX
motif_CACCG	promoter	MA0695.1	0.00176	0	ZBTB7C
motif_CAGAG	promoter	MA0769.2	0.00578	1	TCF7
motif_CATTT	promoter	MA0495.3	0.00359	1	MAFF
motif_CCAAG	promoter	MA0161.2	1.05e-05	1	NFIC
motif_CCAGT	promoter	MA0092.1	0.00185	0	Hand1::Tcf3
motif_CCCGC	promoter	MA1122.1	2.31e-05	1	TFDP1
motif_CCCTT	promoter	MA1600.1	0.00156	0	ZNF684
motif_CCGGG	promoter	MA0641.1	0.00118	1	ELF4
motif_CCTAA	promoter	MA0025.2	0.00389	0	NFIL3
motif_CGACT	promoter	MA0100.3	0.000255	0	MYB
motif_CGAGC	promoter	MA0632.2	0.00875	0	TCFL5
motif_CGCAA	promoter	MA0838.1	0.00165	1	CEBPG
motif_CGCGG	promoter	MA1650.1	9.29e-05	0	ZBTB14
motif_CGGAC	promoter	MA0131.2	0.000577	0	HINFP
motif_CGGCA	promoter	MA1583.1	0.00119	0	ZFP57
motif_CGGTG	promoter	MA0511.2	0.00474	0	RUNX2
motif_CGTCC	promoter	MA0131.2	0.000917	0	HINFP
motif_CTCCA	promoter	MA0809.2	0.00229	1	TEAD4
motif_CTCTCA	promoter	MA0774.1	0.00606	1	MEIS2
motif_CTTCG	promoter	MA0769.2	0.0129	1	TCF7
motif_CTTGT	promoter	MA1152.1	0.00114	0	SOX15
motif_GAATA	promoter	MA0052.4	0.00534	1	MEF2A
motif_GACCT	promoter	MA1535.1	0.00121	1	NR2C1
motif_GACGA	promoter	MA0604.1	0.00769	0	Atf1
motif_GAGTT	promoter	MA0100.3	0.00369	0	MYB
motif_GATGT	promoter	MA1123.2	7.74e-05	0	TWIST1
motif_GCACA	promoter	MA0113.3	0.00187	1	NR3C1
motif_GCATGA	promoter	MA1101.2	0.0024	0	BACH2
motif_GCGAA	promoter	MA0471.2	0.00577	1	E2F6
motif_GCTCG	promoter	MA1106.1	0.00743	0	HIF1A
motif_GGAGG	promoter	MA1627.1	2.77e-05	1	WT1
motif_GGGCG	promoter	MA0162.4	0.000446	1	EGR1
motif_GTAAA	promoter	MA0625.1	0.000331	1	NFATC3
motif_GTCAT	promoter	MA1128.1	2.1e-05	1	JUN
motif_GTGGT	promoter	MA0695.1	0.000349	0	ZBTB7C
motif_GTGTAT	promoter	MA0610.1	0.00483	0	DMRT3
motif_GTTGA	promoter	MA0100.3	0.00341	0	MYB
motif_GTTTG	promoter	MA0517.1	0.00959	1	STAT2
motif_TAACG	promoter	MA1545.1	1.82e-05	0	OVOL2
motif_TAAGA	promoter	MA1104.2	0.00339	0	GATA6
motif_TACGG	promoter	MA0862.1	0.0085	0	GMEB2
motif_TAGAT	promoter	MA1109.1	0.00778	1	NEUROD1
motif_TATTC	promoter	MA0479.1	0.00201	0	FOXH1
motif_TCCGA	promoter	MA1484.1	0.00444	1	ETS2
motif_TCGCC	promoter	MA1599.1	0.00686	0	ZNF682
motif_TCGTT	promoter	MA0594.2	0.00638	0	HOXA9
motif_TCTAG	promoter	MA1581.1	0.00119	0	ZBTB6
motif_TGAAG	promoter	MA1646.1	0.00675	0	OSR2
motif_TGATCA	promoter	MA0884.1	0.00113	0	DUXA
motif_TGCGT	promoter	MA0006.1	0.00161	1	ARNT
motif_TGCTG	promoter	MA1628.1	7.79e-06	0	Zic1::Zic2
motif_TGGAA	promoter	MA0625.1	4.74e-05	1	NFATC3
motif_TGTCG	promoter	MA0513.1	0.00346	1	SMAD2
motif_TGTGAC	promoter	MA0093.3	0.000218	1	USF1
motif_TTAAT	promoter	MA0601.1	3.26e-05	0	Arid3b
motif_TTAGG	promoter	MA1113.2	0.0107	1	PBX2
motif_TTCACT	promoter	MA0080.5	0.00242	1	SPI1
motif_TTGCA	promoter	MA0019.1	0.000448	1	CEBPA
motif_TTTCTT	promoter	MA1624.1	0.000379	0	Stat5a
motif_TTTTA	promoter	MA0907.1	0.000118	0	HOXC13
motif_GTACTA	promoter	NA	NA	NA	NA

## Sheet: NHEK
De Novo Motif Name	Motif Region	Similar Motif in Jaspar	P-value	Found in UniBind	Corresponding TF
motif_AAAGGA	enhancer	MA0062.3	0.00353	0	GABPA
motif_AAATA	enhancer	MA0052.4	0.00191	0	MEF2A
motif_AACAT	enhancer	MA0148.4	0.00016	0	FOXA1
motif_AAGACCG	enhancer	MA0513.1	0.00935	0	SMAD2::SMAD3::SMAD4
motif_AATCA	enhancer	MA1639.1	7.02e-06	0	MEIS1(var.2)
motif_AATTT	enhancer	MA0879.1	0.00453	0	Dlx1
motif_ACAATG	enhancer	MA0078.1	2.92e-06	0	Sox17
motif_ACCAA	enhancer	MA0442.2	0.00552	0	SOX10
motif_ACTCTC	enhancer	MA1657.1	0.00281	0	ZNF652
motif_ACTTA	enhancer	MA0122.3	0.000133	0	Nkx3-2
motif_AGATT	enhancer	MA0756.1	0.00346	0	ONECUT2
motif_AGTTGA	enhancer	MA1645.1	0.00125	0	NKX2-2
motif_ATAAG	enhancer	MA0036.3	0.00387	0	GATA2
motif_ATATC	enhancer	MA0633.1	0.00839	0	Twist2
motif_ATCGT	enhancer	MA0143.4	0.00318	0	SOX2
motif_ATGCT	enhancer	MA1618.1	0.00255	0	Ptf1a
motif_ATGTA	enhancer	MA1108.2	0.00225	0	MXI1
motif_ATTAA	enhancer	MA0601.1	1.82e-05	0	Arid3b
motif_ATTGC	enhancer	MA0465.2	6.94e-05	0	CDX2
motif_CACGT	enhancer	MA0526.3	0.000257	0	USF2
motif_CTACA	enhancer	MA1479.1	0.00314	0	DMRTC2
motif_CTAGT	enhancer	MA0773.1	0.0126	0	MEF2D
motif_CTGAT	enhancer	MA1639.1	0.000149	0	MEIS1(var.2)
motif_CTTTT	enhancer	MA0080.5	0.000577	0	SPI1
motif_GAAAC	enhancer	MA1647.1	0.000468	0	PRDM4
motif_GCAGA	enhancer	MA1593.1	0.000662	0	ZNF317
motif_GGTAC	enhancer	MA1544.1	0.013	0	OVOL1
motif_GTAAA	enhancer	MA0047.3	0.00115	0	FOXA2
motif_GTCAT	enhancer	MA0089.2	0.000636	0	NFE2L1
motif_GTCTGT	enhancer	MA0002.2	0.00619	0	RUNX1
motif_GTTCT	enhancer	MA1592.1	0.00558	0	ZNF274
motif_TACGCA	enhancer	MA0683.1	0.00863	0	POU4F2
motif_TAGAA	enhancer	MA0624.1	0.0035	0	NFATC1
motif_TATGA	enhancer	MA1549.1	0.0035	0	POU6F1(var.2)
motif_TATTC	enhancer	MA0711.1	0.00318	0	OTX1
motif_TCCAT	enhancer	MA1115.1	0.00106	0	POU5F1
motif_TCCGGGG	enhancer	MA0597.1	0.00749	0	THAP1
motif_TCTTG	enhancer	MA0640.2	0.00196	0	ELF3
motif_TGAAT	enhancer	MA1530.1	0.0005	0	NKX6-3
motif_TGCCCCCT	enhancer	MA0057.1	0.000415	0	MZF1(var.2)
motif_TGGTTT	enhancer	MA1113.2	0.0104	0	PBX2
motif_TGTTA	enhancer	MA0498.2	0.00355	0	MEIS1
motif_TTACT	enhancer	MA0895.1	0.0117	0	HMBOX1
motif_TTATA	enhancer	MA0108.2	0.00378	0	TBP
motif_TTCAA	enhancer	MA0619.1	0.00085	0	LIN54
motif_TTGGAC	enhancer	MA1624.1	0.00113	0	Stat5a
motif_TTGTG	enhancer	MA1152.1	0.000463	0	SOX15
motif_TTTAG	enhancer	MA0052.4	0.00234	0	MEF2A
motif_AGTAT	enhancer	NA	NA	NA	NA
motif_CTAAC	enhancer	NA	NA	NA	NA
motif_AAACC	promoter	MA1607.1	0.00324	0	Foxl2
motif_AAATA	promoter	MA0052.4	0.000811	0	MEF2A
motif_AACGTA	promoter	MA0862.1	0.00229	0	GMEB2
motif_AAGTC	promoter	MA0676.1	0.000281	0	Nr2e1
motif_ACATT	promoter	MA1530.1	0.00215	0	NKX6-3
motif_ACCGA	promoter	MA0695.1	0.00893	0	ZBTB7C
motif_ACTCT	promoter	MA1657.1	9.37e-05	0	ZNF652
motif_ACTTG	promoter	MA0626.1	0.00261	0	Npas2
motif_AGATC	promoter	MA0719.1	0.00247	0	RHOXF1
motif_AGCAG	promoter	MA1628.1	0.0017	0	Zic1::Zic2
motif_AGCCC	promoter	MA1581.1	0.00127	0	ZBTB6
motif_AGGACG	promoter	MA0764.2	0.00208	0	ETV4
motif_AGTGGG	promoter	MA1645.1	0.000306	0	NKX2-2
motif_ATAGT	promoter	MA0052.4	0.00197	0	MEF2A
motif_ATCAA	promoter	MA0070.1	0.00211	0	PBX1
motif_ATCCG	promoter	MA0686.1	0.00686	0	SPDEF
motif_CAAGG	promoter	MA1540.1	0.00105	0	NR5A1
motif_CAATC	promoter	MA0060.3	0.000115	0	NFYA
motif_CCACGA	promoter	MA0737.1	0.00246	0	GLIS3
motif_CCCCCC	promoter	MA1578.1	2.29e-05	0	VEZF1
motif_CCGGA	promoter	MA0686.1	0.000181	0	SPDEF
motif_CCGTT	promoter	MA1545.1	0.00289	0	OVOL2
motif_CCTAC	promoter	MA1585.1	0.00175	0	ZKSCAN1
motif_CGAAG	promoter	MA0765.2	0.00137	0	ETV5
motif_CGCCG	promoter	MA0471.2	0.0016	0	E2F6
motif_CGCGC	promoter	MA0632.2	0.000279	0	TCFL5
motif_CGGCT	promoter	MA1581.1	0.00631	0	ZBTB6
motif_CGGGG	promoter	MA1513.1	0.000303	0	KLF15
motif_CGGTA	promoter	MA1542.1	0.00319	0	OSR1
motif_CGTGT	promoter	MA1493.1	0.00165	0	HES6
motif_CTCGG	promoter	MA1650.1	0.00652	0	ZBTB14
motif_CTGAA	promoter	MA1155.1	0.0037	0	ZSCAN4
motif_CTGCG	promoter	MA1631.1	0.00121	0	ASCL1(var.2)
motif_CTGGCA	promoter	MA1643.1	3.03e-05	0	NFIB
motif_CTTATT	promoter	MA0036.3	0.00167	0	GATA2
motif_CTTCC	promoter	MA0764.2	4.41e-05	0	ETV4
motif_GAATG	promoter	MA0809.2	0.000224	0	TEAD4
motif_GACAC	promoter	MA1566.1	0.00264	0	TBX3
motif_GATGA	promoter	MA0528.2	0.000243	0	ZNF263
motif_GCAAA	promoter	MA0514.1	0.00219	0	Sox3
motif_GCACT	promoter	MA0672.1	0.000379	0	NKX2-3
motif_GCGAG	promoter	MA0527.1	0.00274	0	ZBTB33
motif_GCTGT	promoter	MA1641.1	0.000294	0	MYF5
motif_GGCGT	promoter	MA0748.2	0.00175	0	YY2
motif_GGGAA	promoter	MA0471.2	3.03e-05	0	E2F6
motif_GGGTG	promoter	MA0039.4	0.000293	0	KLF4
motif_GGTCC	promoter	MA1149.1	0.00603	0	RARA::RXRG
motif_GGTTT	promoter	MA0647.1	0.00265	0	GRHL1
motif_GTAAC	promoter	MA0843.1	0.00123	0	TEF
motif_GTCATG	promoter	MA0067.1	0.000271	0	Pax2
motif_GTTAG	promoter	MA1545.1	0.00533	0	OVOL2
motif_TAAGC	promoter	MA0711.1	0.000525	0	OTX1
motif_TACCTC	promoter	MA0003.4	0.00388	0	TFAP2A
motif_TAGAA	promoter	MA0624.1	0.00362	0	NFATC1
motif_TAGCG	promoter	MA1545.1	0.00911	0	OVOL2
motif_TATGTG	promoter	MA1108.2	0.000425	0	MXI1
motif_TCAGA	promoter	MA0496.3	0.00684	0	MAFK
motif_TCCAA	promoter	MA0090.3	0.00255	0	TEAD1
motif_TCCCG	promoter	MA0528.2	8.32e-05	0	ZNF263
motif_TCTAG	promoter	MA1649.1	0.00135	0	ZBTB12
motif_TCTCC	promoter	MA0624.1	0.00352	0	NFATC1
motif_TCTTT	promoter	MA1125.1	0.00191	0	ZNF384
motif_TGAGT	promoter	MA1523.1	3.24e-05	0	MSANTD3
motif_TGCAT	promoter	MA0088.2	0.000183	0	ZNF143
motif_TGTTC	promoter	MA1655.1	7.58e-05	0	ZNF341
motif_TTAAA	promoter	MA1530.1	0.000441	0	NKX6-3
motif_TTCGC	promoter	MA1599.1	0.00479	0	ZNF682
motif_TTGCT	promoter	MA0896.1	0.00232	0	Hmx1
motif_TTGTC	promoter	MA1152.1	0.000386	0	SOX15
motif_TTTTA	promoter	MA1473.1	2.3e-05	0	CDX4
